# Supplementary material for: A review of the taxonomy of spiny-backed orb-weaving spiders of the subfamily Gasteracanthinae (Araneae, Araneidae) in Thailand
Source: Zookeys. 2021 Apr 16;1032:17–62. doi: 10.3897/zookeys.1032.62001 (PMC8065025; doi:10.3897/zookeys.1032.62001)
Supplement: XML Treatment for Gasteracantha diadesmia [file zookeys.1032.62001-treatment2.xml]

<!DOCTYPE tp:taxon-treatment
  PUBLIC "-//TaxonX//DTD Taxonomic Treatment Publishing DTD v0 20100105//EN" "tax-treatment-NSO.dtd">
<tp:taxon-treatment xmlns:tp="http://www.plazi.org/taxpub"><tp:treatment-meta><kwd-group><label>Taxon classification</label><kwd><named-content xmlns:xlink="http://www.w3.org/1999/xlink" content-type="kingdom">Animalia</named-content></kwd><kwd><named-content xmlns:xlink="http://www.w3.org/1999/xlink" content-type="order">Araneae</named-content></kwd><kwd><named-content xmlns:xlink="http://www.w3.org/1999/xlink" content-type="family">Araneidae</named-content></kwd></kwd-group><mixed-citation publication-type="journal"><person-group><name><surname>Macharoenboon</surname><given-names>Kongkit</given-names></name><name><surname>Siriwut</surname><given-names>Warut</given-names></name><name><surname>Jeratthitikul</surname><given-names>Ekgachai</given-names></name></person-group><article-title>A review of the taxonomy of spiny-backed orb-weaving spiders of the subfamily <tp:taxon-name><tp:taxon-name-part taxon-name-part-type="subfamily">Gasteracanthinae</tp:taxon-name-part></tp:taxon-name> (<tp:taxon-name><tp:taxon-name-part taxon-name-part-type="order">Araneae</tp:taxon-name-part></tp:taxon-name>, <tp:taxon-name><tp:taxon-name-part taxon-name-part-type="family">Araneidae</tp:taxon-name-part></tp:taxon-name>) in Thailand</article-title><source>Zookeys</source><day>16</day><month>4</month><year>2021</year><volume>1032</volume><fpage>17</fpage><lpage>62</lpage><pub-id pub-id-type="doi">10.3897/zookeys.1032.62001</pub-id></mixed-citation></tp:treatment-meta><tp:nomenclature><tp:taxon-name><object-id xmlns:xlink="http://www.w3.org/1999/xlink" content-type="arpha" xlink:type="simple">8DAC9447-6FC7-5F68-AC4A-73169908ACAE</object-id>
              <tp:taxon-name-part taxon-name-part-type="genus" reg="Gasteracantha">Gasteracantha</tp:taxon-name-part>
              <tp:taxon-name-part taxon-name-part-type="species" reg="diadesmia">diadesmia</tp:taxon-name-part>
            </tp:taxon-name><tp:taxon-authority>Thorell, 1887</tp:taxon-authority><xref ref-type="fig" rid="F5">Figures 5</xref><xref ref-type="fig" rid="F11">, 11A–C</xref><tp:nomenclature-citation-list><tp:nomenclature-citation><tp:taxon-name>
                  <tp:taxon-name-part taxon-name-part-type="genus" reg="Gasteracantha">Gasteracantha</tp:taxon-name-part> <tp:taxon-name-part taxon-name-part-type="species" reg="diadesmia">diadesmia</tp:taxon-name-part></tp:taxon-name><comment>Thorell, 1887: 225. Type locality: Myanmar, Bhamo.</comment></tp:nomenclature-citation><tp:nomenclature-citation><tp:taxon-name><tp:taxon-name-part taxon-name-part-type="genus" reg="Gasteracantha"/> <tp:taxon-name-part taxon-name-part-type="species" reg="diadesmia"/></tp:taxon-name><comment>Full list of synonyms and usage of the name available in <xref ref-type="bibr" rid="B97">World Spider Catalog (2020)</xref>. </comment></tp:nomenclature-citation></tp:nomenclature-citation-list></tp:nomenclature><tp:treatment-sec sec-type="material" id="SECID0EILDI"><title>Material.</title><p>Thailand • 3 ♀; Nakhon Ratchasima Province, Wang Nam Khiao District; <named-content xmlns:xlink="http://www.w3.org/1999/xlink" content-type="dwc:verbatimCoordinates" xlink:type="simple"><named-content content-type="geo-json" specific-use="{&#34;type&#34;:&#34;Point&#34;,&#34;coordinates&#34;:[101.970333,14.542833]}" id="NCID0ERLDI" xlink:type="simple">14°32.57'N, 101°58.22'E</named-content></named-content>; <named-content xmlns:xlink="http://www.w3.org/1999/xlink" content-type="dwc:institutional_code" xlink:type="simple">MUMNH</named-content>-ARA-GAS009 • 3 ♀; Nakhon Ratchasima Province, Pak Chong District, Phaya Yen; <named-content xmlns:xlink="http://www.w3.org/1999/xlink" content-type="dwc:verbatimCoordinates" xlink:type="simple"><named-content content-type="geo-json" specific-use="{&#34;type&#34;:&#34;Point&#34;,&#34;coordinates&#34;:[101.265000,14.616167]}" id="NCID0E5LDI" xlink:type="simple">14°36.97'N, 101°15.90'E</named-content></named-content>; <named-content xmlns:xlink="http://www.w3.org/1999/xlink" content-type="dwc:institutional_code" xlink:type="simple">MUMNH</named-content>-ARA-GAS011 • 2 ♀; Satun Province, Thung Wa District, Khantiphon Cave; <named-content xmlns:xlink="http://www.w3.org/1999/xlink" content-type="dwc:verbatimCoordinates" xlink:type="simple"><named-content content-type="geo-json" specific-use="{&#34;type&#34;:&#34;Point&#34;,&#34;coordinates&#34;:[99.798667,7.084667]}" id="NCID0ELMDI" xlink:type="simple">07°05.08'N, 99°47.92'E</named-content></named-content>; <named-content xmlns:xlink="http://www.w3.org/1999/xlink" content-type="dwc:institutional_code" xlink:type="simple">MUMNH</named-content>-ARA-GAS012 • 3 ♀; Ratchaburi Province, Suan Phueng District; <named-content xmlns:xlink="http://www.w3.org/1999/xlink" content-type="dwc:verbatimCoordinates" xlink:type="simple"><named-content content-type="geo-json" specific-use="{&#34;type&#34;:&#34;Point&#34;,&#34;coordinates&#34;:[99.285667,13.550500]}" id="NCID0EYMDI" xlink:type="simple">13°33.03'N, 99°17.14'E</named-content></named-content>; <named-content xmlns:xlink="http://www.w3.org/1999/xlink" content-type="dwc:institutional_code" xlink:type="simple">MUMNH</named-content>-ARA-GAS028; <named-content xmlns:xlink="http://www.w3.org/1999/xlink" content-type="dwc:institutional_code" xlink:type="simple">MUMNH</named-content>-ARA-GAS030 • 1 ♀; Kanchanaburi Province, Sai Yok District; <named-content xmlns:xlink="http://www.w3.org/1999/xlink" content-type="dwc:verbatimCoordinates" xlink:type="simple"><named-content content-type="geo-json" specific-use="{&#34;type&#34;:&#34;Point&#34;,&#34;coordinates&#34;:[98.875667,14.415500]}" id="NCID0EKNDI" xlink:type="simple">14°24.93'N, 98°52.54'E</named-content></named-content> • 5 ♀; Ratchaburi Province, Suan Phueng District, Pachi Stream; <named-content xmlns:xlink="http://www.w3.org/1999/xlink" content-type="dwc:verbatimCoordinates" xlink:type="simple"><named-content content-type="geo-json" specific-use="{&#34;type&#34;:&#34;Point&#34;,&#34;coordinates&#34;:[99.314667,13.519667]}" id="NCID0ESNDI" xlink:type="simple">13°31.18'N, 99°18.88'E</named-content></named-content>; <named-content xmlns:xlink="http://www.w3.org/1999/xlink" content-type="dwc:institutional_code" xlink:type="simple">MUMNH</named-content>-ARA-GAS031 • 1 ♀; Chiang Mai Province, Mueang District; <named-content xmlns:xlink="http://www.w3.org/1999/xlink" content-type="dwc:verbatimCoordinates" xlink:type="simple"><named-content content-type="geo-json" specific-use="{&#34;type&#34;:&#34;Point&#34;,&#34;coordinates&#34;:[98.952167,18.783333]}" id="NCID0E6NDI" xlink:type="simple">18°47.00'N, 98°57.13'E</named-content></named-content>; <named-content xmlns:xlink="http://www.w3.org/1999/xlink" content-type="dwc:institutional_code" xlink:type="simple">MUMNH</named-content>-ARA-GAS034 • 3 ♀; Krabi Province, Mueang District, Krabi Noi; <named-content xmlns:xlink="http://www.w3.org/1999/xlink" content-type="dwc:verbatimCoordinates" xlink:type="simple"><named-content content-type="geo-json" specific-use="{&#34;type&#34;:&#34;Point&#34;,&#34;coordinates&#34;:[98.923333,8.125667]}" id="NCID0EMODI" xlink:type="simple">08°07.54'N, 98°55.40'E</named-content></named-content>; <named-content xmlns:xlink="http://www.w3.org/1999/xlink" content-type="dwc:institutional_code" xlink:type="simple">MUMNH</named-content>-ARA-GAS043 • 1 ♀; Bangkok Province, Ratchathewi District, Santiphap Park; <named-content xmlns:xlink="http://www.w3.org/1999/xlink" content-type="dwc:verbatimCoordinates" xlink:type="simple"><named-content content-type="geo-json" specific-use="{&#34;type&#34;:&#34;Point&#34;,&#34;coordinates&#34;:[100.540333,13.761333]}" id="NCID0EZODI" xlink:type="simple">13°45.68'N, 100°32.42'E</named-content></named-content>; <named-content xmlns:xlink="http://www.w3.org/1999/xlink" content-type="dwc:institutional_code" xlink:type="simple">MUMNH</named-content>-ARA-GAS045 • 4 ♀; Mae Hong Son Province, Mueang District, Pang Mu; <named-content xmlns:xlink="http://www.w3.org/1999/xlink" content-type="dwc:verbatimCoordinates" xlink:type="simple"><named-content content-type="geo-json" specific-use="{&#34;type&#34;:&#34;Point&#34;,&#34;coordinates&#34;:[97.959667,19.302000]}" id="NCID0EGPDI" xlink:type="simple">19°18.12'N, 97°57.58'E</named-content></named-content>; <named-content xmlns:xlink="http://www.w3.org/1999/xlink" content-type="dwc:institutional_code" xlink:type="simple">MUMNH</named-content>-ARA-GAS047 • 1 ♀ juvenile; Surat Thani Province, Khiri Rat Nikhom District, Wang Badarn Cave; <named-content xmlns:xlink="http://www.w3.org/1999/xlink" content-type="dwc:verbatimCoordinates" xlink:type="simple"><named-content content-type="geo-json" specific-use="{&#34;type&#34;:&#34;Point&#34;,&#34;coordinates&#34;:[98.951333,8.908667]}" id="NCID0ETPDI" xlink:type="simple">08°54.52'N, 98°57.08'E</named-content></named-content>; <named-content xmlns:xlink="http://www.w3.org/1999/xlink" content-type="dwc:institutional_code" xlink:type="simple">MUMNH</named-content>-ARA-GAS067 • 2 ♀; Chanthaburi Province, Soi Dao District; <named-content xmlns:xlink="http://www.w3.org/1999/xlink" content-type="dwc:verbatimCoordinates" xlink:type="simple"><named-content content-type="geo-json" specific-use="{&#34;type&#34;:&#34;Point&#34;,&#34;coordinates&#34;:[102.205000,13.111167]}" id="NCID0EAQDI" xlink:type="simple">13°06.67'N, 102°12.30'E</named-content></named-content>; <named-content xmlns:xlink="http://www.w3.org/1999/xlink" content-type="dwc:institutional_code" xlink:type="simple">MUMNH</named-content>-ARA-GAS076 • 2 ♀; Chanthaburi Province, Mueang District, Khlong Narai; <named-content xmlns:xlink="http://www.w3.org/1999/xlink" content-type="dwc:verbatimCoordinates" xlink:type="simple"><named-content content-type="geo-json" specific-use="{&#34;type&#34;:&#34;Point&#34;,&#34;coordinates&#34;:[102.158000,12.590833]}" id="NCID0ENQDI" xlink:type="simple">12°35.45'N, 102°09.48'E</named-content></named-content>; <named-content xmlns:xlink="http://www.w3.org/1999/xlink" content-type="dwc:institutional_code" xlink:type="simple">MUMNH</named-content>-ARA-GAS077 • 4 ♀; Kanchanaburi Province, Si Sawat District, Na Suan, Ong-ju Canal; <named-content xmlns:xlink="http://www.w3.org/1999/xlink" content-type="dwc:verbatimCoordinates" xlink:type="simple"><named-content content-type="geo-json" specific-use="{&#34;type&#34;:&#34;Point&#34;,&#34;coordinates&#34;:[99.092167,14.807500]}" id="NCID0E1QDI" xlink:type="simple">14°48.45'N, 99°05.53'E</named-content></named-content>; <named-content xmlns:xlink="http://www.w3.org/1999/xlink" content-type="dwc:institutional_code" xlink:type="simple">MUMNH</named-content>-ARA-GAS082 • 1 ♀; Phetchabun Province, Lom Sak District; <named-content xmlns:xlink="http://www.w3.org/1999/xlink" content-type="dwc:verbatimCoordinates" xlink:type="simple"><named-content content-type="geo-json" specific-use="{&#34;type&#34;:&#34;Point&#34;,&#34;coordinates&#34;:[101.337000,16.729000]}" id="NCID0EHRDI" xlink:type="simple">16°43.74'N, 101°20.22'E</named-content></named-content>; <named-content xmlns:xlink="http://www.w3.org/1999/xlink" content-type="dwc:institutional_code" xlink:type="simple">MUMNH</named-content>-ARA-GAS086 • 2 ♀; Chaiyaphum Province, Phakdi Chumphon District, Ban Chiang, Wua Daeng Cave; <named-content xmlns:xlink="http://www.w3.org/1999/xlink" content-type="dwc:verbatimCoordinates" xlink:type="simple"><named-content content-type="geo-json" specific-use="{&#34;type&#34;:&#34;Point&#34;,&#34;coordinates&#34;:[101.441000,16.075833]}" id="NCID0EURDI" xlink:type="simple">16°04.55'N, 101°26.46'E</named-content></named-content>; <named-content xmlns:xlink="http://www.w3.org/1999/xlink" content-type="dwc:institutional_code" xlink:type="simple">MUMNH</named-content>-ARA-GAS096 • 1 ♀; Loei Province, Nong Hin District; <named-content xmlns:xlink="http://www.w3.org/1999/xlink" content-type="dwc:verbatimCoordinates" xlink:type="simple"><named-content content-type="geo-json" specific-use="{&#34;type&#34;:&#34;Point&#34;,&#34;coordinates&#34;:[101.736333,17.040167]}" id="NCID0EBSDI" xlink:type="simple">17°02.41'N, 101°44.18'E</named-content></named-content>; <named-content xmlns:xlink="http://www.w3.org/1999/xlink" content-type="dwc:institutional_code" xlink:type="simple">MUMNH</named-content>-ARA-GAS099 • 2 ♀; Chiang Mai Province, Mae Rim District; <named-content xmlns:xlink="http://www.w3.org/1999/xlink" content-type="dwc:verbatimCoordinates" xlink:type="simple"><named-content content-type="geo-json" specific-use="{&#34;type&#34;:&#34;Point&#34;,&#34;coordinates&#34;:[98.908500,18.918333]}" id="NCID0EOSDI" xlink:type="simple">18°55.10'N, 98°54.51'E</named-content></named-content>; <named-content xmlns:xlink="http://www.w3.org/1999/xlink" content-type="dwc:institutional_code" xlink:type="simple">MUMNH</named-content>-ARA-GAS102 • 2 ♀; Kanchanaburi Province, Mueang District, Li Chia Cave; <named-content xmlns:xlink="http://www.w3.org/1999/xlink" content-type="dwc:verbatimCoordinates" xlink:type="simple"><named-content content-type="geo-json" specific-use="{&#34;type&#34;:&#34;Point&#34;,&#34;coordinates&#34;:[98.566000,15.075000]}" id="NCID0E2SDI" xlink:type="simple">15°04.50'N, 98°33.96'E</named-content></named-content>; <named-content xmlns:xlink="http://www.w3.org/1999/xlink" content-type="dwc:institutional_code" xlink:type="simple">MUMNH</named-content>-ARA-GAS107 • 3 ♀; Kanchanaburi Province, Thong Pha Phum District, Huai Kayeng; <named-content xmlns:xlink="http://www.w3.org/1999/xlink" content-type="dwc:verbatimCoordinates" xlink:type="simple"><named-content content-type="geo-json" specific-use="{&#34;type&#34;:&#34;Point&#34;,&#34;coordinates&#34;:[98.572000,14.630833]}" id="NCID0EITDI" xlink:type="simple">14°37.85'N, 98°34.32'E</named-content></named-content>; <named-content xmlns:xlink="http://www.w3.org/1999/xlink" content-type="dwc:institutional_code" xlink:type="simple">MUMNH</named-content>-ARA-GAS108 • 5 ♀; Loei Province, Phu Ruea District; <named-content xmlns:xlink="http://www.w3.org/1999/xlink" content-type="dwc:verbatimCoordinates" xlink:type="simple"><named-content content-type="geo-json" specific-use="{&#34;type&#34;:&#34;Point&#34;,&#34;coordinates&#34;:[101.255500,17.525833]}" id="NCID0EVTDI" xlink:type="simple">17°31.55'N, 101°15.33'E</named-content></named-content>; <named-content xmlns:xlink="http://www.w3.org/1999/xlink" content-type="dwc:institutional_code" xlink:type="simple">MUMNH</named-content>-ARA-GAS117 • 3 ♀; Chiang Mai Province, Fang District; <named-content xmlns:xlink="http://www.w3.org/1999/xlink" content-type="dwc:verbatimCoordinates" xlink:type="simple"><named-content content-type="geo-json" specific-use="{&#34;type&#34;:&#34;Point&#34;,&#34;coordinates&#34;:[99.202833,19.957667]}" id="NCID0ECUDI" xlink:type="simple">19°57.46'N, 99°12.17'E</named-content></named-content>; <named-content xmlns:xlink="http://www.w3.org/1999/xlink" content-type="dwc:institutional_code" xlink:type="simple">MUMNH</named-content>-ARA-GAS122.</p></tp:treatment-sec><tp:treatment-sec sec-type="diagnosis" id="SECID0EMUDI"><title>Diagnosis.</title><p>Sternum dark brown with median yellow spot. Abdomen much wider than long. Dorsal side of abdomen with three yellow abdominal horizontal bands: first band on anterior edge near base of anterior spines, second band running between median spines, and third band behind middle sigilla reaching posterior edge. Edge of abdomen with serrated spikes, obvious on spines. Spines dark brown to orange. Anterior spines smallest, obliquely directed. Median spines longest, thick, plate-like, horizontally pointed. Posterior spines conical, pointed backward. Two median yellow spots between the bases of posterior spines. Ventral side of abdomen blackish with scattered yellow spots and small black granules. Ten anterior edge sigilla in total: four sigilla in the middle small, forming a straight line, three sigilla on each side larger, trapezoid. Four median sigilla arranged in trapezoid. Ten posterior edge sigilla in total: six sigilla in the middle, forming a straight line, the pair in the middle close together; two sigilla on each side larger, trapezoid. Five outer posterior edge sigilla, placed near posterior spines. Epigynum subtriangular with two lateral dark patches (Fig. <xref ref-type="fig" rid="F11">11A</xref>). Scape large, pointed posteriorly, divided into three curves (Fig. <xref ref-type="fig" rid="F11">11A, C</xref>). Spermathecae round (Fig. <xref ref-type="fig" rid="F11">11A</xref>), ventrally partially overlapped by wing-shaped sclerotized structure (Fig. <xref ref-type="fig" rid="F11">11B</xref>). Copulatory ducts encapsulated by sclerotized structure (Fig. <xref ref-type="fig" rid="F11">11A</xref>). Fertilization ducts emerging posteriorly from spermathecae (Fig. <xref ref-type="fig" rid="F11">11A</xref>).</p></tp:treatment-sec><tp:treatment-sec sec-type="variation" id="SECID0EKVDI"><title>Variation.</title><p>Dorsal dark horizontal bands, spines, and ventral abdomen either reddish (Fig. <xref ref-type="fig" rid="F5">5A, D</xref>) or blackish (Fig. <xref ref-type="fig" rid="F5">5B, C</xref>) in some specimens. Median spines in some specimens slightly pointed backwards (Fig. <xref ref-type="fig" rid="F5">5C</xref>).</p><fig id="F5" position="float" orientation="portrait"><object-id xmlns:xlink="http://www.w3.org/1999/xlink" content-type="doi" xlink:type="simple">10.3897/zookeys.1032.62001.figure5</object-id><object-id xmlns:xlink="http://www.w3.org/1999/xlink" content-type="arpha" xlink:type="simple">08C47E09-45D9-575C-8F24-52A8B1FCBC92</object-id><label>Figure 5.</label><caption><p>Females of <italic><tp:taxon-name><tp:taxon-name-part taxon-name-part-type="genus" reg="Gasteracantha">Gasteracantha</tp:taxon-name-part> <tp:taxon-name-part taxon-name-part-type="species" reg="diadesmia">diadesmia</tp:taxon-name-part></tp:taxon-name></italic> showing dorsal view (left) and ventral view (right) <bold>A</bold> specimen from Mae Hong Son (<named-content xmlns:xlink="http://www.w3.org/1999/xlink" content-type="dwc:institutional_code" xlink:type="simple">MUMNH</named-content>-ARA-GAS047) <bold>B</bold> specimen from Nakhon Ratchasima (<named-content xmlns:xlink="http://www.w3.org/1999/xlink" content-type="dwc:institutional_code" xlink:type="simple">MUMNH</named-content>-ARA-GAS011) <bold>C</bold> specimen from Loei (<named-content xmlns:xlink="http://www.w3.org/1999/xlink" content-type="dwc:institutional_code" xlink:type="simple">MUMNH</named-content>-ARA-GAS117) <bold>D</bold> specimen from Chanthaburi (<named-content xmlns:xlink="http://www.w3.org/1999/xlink" content-type="dwc:institutional_code" xlink:type="simple">MUMNH</named-content>-ARA-GAS076).</p></caption><graphic xmlns:xlink="http://www.w3.org/1999/xlink" xlink:href="zookeys-1032-017-g005.jpg" position="float" orientation="portrait" xlink:type="simple" id="oo_532438.jpg"><uri content-type="original_file" xlink:type="simple">https://binary.pensoft.net/fig/532438</uri></graphic></fig></tp:treatment-sec><tp:treatment-sec sec-type="remarks" id="SECID0EQXDI"><title>Remarks.</title><p><italic><tp:taxon-name><tp:taxon-name-part taxon-name-part-type="genus" reg="Gasteracantha">Gasteracantha</tp:taxon-name-part> <tp:taxon-name-part taxon-name-part-type="species" reg="diadesmia">diadesmia</tp:taxon-name-part></tp:taxon-name></italic> resembles <italic><tp:taxon-name><tp:taxon-name-part taxon-name-part-type="genus" reg="Gasteracantha">Gasteracantha</tp:taxon-name-part> <tp:taxon-name-part taxon-name-part-type="species" reg="sturi">sturi</tp:taxon-name-part></tp:taxon-name></italic> (Doleschall, 1857), but black horizontal bands of <italic><tp:taxon-name><tp:taxon-name-part taxon-name-part-type="genus" reg="Gasteracantha">G.</tp:taxon-name-part> <tp:taxon-name-part taxon-name-part-type="species" reg="diadesmia">diadesmia</tp:taxon-name-part></tp:taxon-name></italic> are wider than in <italic><tp:taxon-name><tp:taxon-name-part taxon-name-part-type="genus" reg="Gasteracantha">G.</tp:taxon-name-part> <tp:taxon-name-part taxon-name-part-type="species" reg="sturi">sturi</tp:taxon-name-part></tp:taxon-name></italic> (<xref ref-type="bibr" rid="B23">Doleschall 1857</xref>; <xref ref-type="bibr" rid="B47">Kolosváry 1931</xref>). Moreover, median spines of <italic><tp:taxon-name><tp:taxon-name-part taxon-name-part-type="genus" reg="Gasteracantha">G.</tp:taxon-name-part> <tp:taxon-name-part taxon-name-part-type="species" reg="diadesmia">diadesmia</tp:taxon-name-part></tp:taxon-name></italic> are large, thick, and plate-like, while median spines of <italic><tp:taxon-name><tp:taxon-name-part taxon-name-part-type="genus" reg="Gasteracantha">G.</tp:taxon-name-part> <tp:taxon-name-part taxon-name-part-type="species" reg="sturi">sturi</tp:taxon-name-part></tp:taxon-name></italic> are very blunt. <italic><tp:taxon-name><tp:taxon-name-part taxon-name-part-type="genus" reg="Gasteracantha">Gasteracantha</tp:taxon-name-part> <tp:taxon-name-part taxon-name-part-type="species" reg="diadesmia">diadesmia</tp:taxon-name-part></tp:taxon-name></italic> is distinguished from other Thai species by having broader anterior yellow horizontal band and thick, plate-like, and horizontally pointed median spines. <xref ref-type="bibr" rid="B4">Barrion and Litsinger (1995)</xref> reported another form with discontinuous dark horizontal bands from the Philippines. However, this morphotype might belong to another species because the shape of spines and color pattern are different.</p></tp:treatment-sec><tp:treatment-sec sec-type="distribution" id="SECID0EP1DI"><title>Distribution and habitat.</title><p>India, Myanmar, China, Thailand, Vietnam, Philippines, and Andaman and Nicobar Islands (<xref ref-type="bibr" rid="B99">Yin et al. 1997</xref>; <xref ref-type="bibr" rid="B97">World Spider Catalog 2020</xref>). <italic><tp:taxon-name><tp:taxon-name-part taxon-name-part-type="genus" reg="Gasteracantha">Gasteracantha</tp:taxon-name-part> <tp:taxon-name-part taxon-name-part-type="species" reg="diadesmia">diadesmia</tp:taxon-name-part></tp:taxon-name></italic> are commonly found in mixed deciduous forest and dipterocarp forest. The spiders usually construct a vertical web between shrubs in open areas, and sit at the center of the web.</p></tp:treatment-sec><tp:treatment-sec><!--Section generated to contain objects referenced in tp:taxon-treatment.--><fig id="F11" position="float" orientation="portrait"><object-id xmlns:xlink="http://www.w3.org/1999/xlink" content-type="doi" xlink:type="simple">10.3897/zookeys.1032.62001.figure11</object-id><object-id xmlns:xlink="http://www.w3.org/1999/xlink" content-type="arpha" xlink:type="simple">2558EB22-A21E-5BA6-84CA-934EBCF27297</object-id><label>Figure 11.</label><caption><p>Female genitalia of <bold>A–C</bold><italic><tp:taxon-name><tp:taxon-name-part taxon-name-part-type="genus" reg="Gasteracantha">Gasteracantha</tp:taxon-name-part> <tp:taxon-name-part taxon-name-part-type="species" reg="diadesmia">diadesmia</tp:taxon-name-part></tp:taxon-name></italic><bold>D–F</bold><italic><tp:taxon-name><tp:taxon-name-part taxon-name-part-type="genus" reg="Gasteracantha">G.</tp:taxon-name-part> <tp:taxon-name-part taxon-name-part-type="species" reg="diardi">diardi</tp:taxon-name-part></tp:taxon-name></italic><bold>G–I</bold><italic><tp:taxon-name><tp:taxon-name-part taxon-name-part-type="genus" reg="Gasteracantha">G.</tp:taxon-name-part> <tp:taxon-name-part taxon-name-part-type="species" reg="doriae">doriae</tp:taxon-name-part></tp:taxon-name></italic><bold>J–L</bold><italic><tp:taxon-name><tp:taxon-name-part taxon-name-part-type="genus" reg="Gasteracantha">G.</tp:taxon-name-part> <tp:taxon-name-part taxon-name-part-type="species" reg="kuhli">kuhli</tp:taxon-name-part></tp:taxon-name></italic>. Genitalia are shown in dorsal view (<bold>A, D, G, J</bold>), ventral view from external (<bold>B, E, H, K</bold>), and posterior view (<bold>C, F, I, L</bold>).</p></caption><graphic xmlns:xlink="http://www.w3.org/1999/xlink" xlink:href="zookeys-1032-017-g011.jpg" position="float" orientation="portrait" xlink:type="simple" id="oo_532444.jpg"><uri content-type="original_file" xlink:type="simple">https://binary.pensoft.net/fig/532444</uri></graphic></fig></tp:treatment-sec><ref-list><ref id="B97"><mixed-citation xmlns:xlink="http://www.w3.org/1999/xlink" xlink:type="simple"><institution xlink:type="simple">World Spider Catalog</institution> (<year>2020</year>) World Spider Catalog. Version 21.0. Natural History Museum Bern. <ext-link xlink:type="simple" ext-link-type="uri" xlink:href="http://wsc.nmbe.ch">http://wsc.nmbe.ch</ext-link> [accessed on 10 Nov 2020]</mixed-citation></ref><ref id="B23"><mixed-citation xmlns:xlink="http://www.w3.org/1999/xlink" xlink:type="simple"><person-group><name name-style="western"><surname>Doleschall</surname><given-names>L</given-names></name></person-group> (<year>1857</year>) <article-title>Bijdrage tot de kennis der Arachniden van den Indischen Archipel.</article-title><source>Natuurkundig Tijdschrift voor Nederlandsch-Indie</source><volume>13</volume>: <fpage>339</fpage>–<lpage>434</lpage>. <ext-link xlink:type="simple" ext-link-type="doi" xlink:href="10.5962/bhl.title.66068">https://doi.org/10.5962/bhl.title.66068</ext-link></mixed-citation></ref><ref id="B47"><mixed-citation xmlns:xlink="http://www.w3.org/1999/xlink" xlink:type="simple"><person-group><name name-style="western"><surname>Kolosváry</surname><given-names>G</given-names></name></person-group> (<year>1931</year>) <article-title>Variations-Studien über “<italic><tp:taxon-name><tp:taxon-name-part taxon-name-part-type="genus">Gasteracantha</tp:taxon-name-part></tp:taxon-name></italic>” und “<italic><tp:taxon-name><tp:taxon-name-part taxon-name-part-type="genus">Argyope</tp:taxon-name-part></tp:taxon-name></italic>” Arten.</article-title><source>Archivio Zoologico Italiano</source><volume>16</volume>: <fpage>1055</fpage>–<lpage>1085</lpage>.</mixed-citation></ref><ref id="B4"><mixed-citation xmlns:xlink="http://www.w3.org/1999/xlink" xlink:type="simple"><person-group><name name-style="western"><surname>Barrion</surname><given-names>AT</given-names></name><name name-style="western"><surname>Litsinger</surname><given-names>JA</given-names></name></person-group> (<year>1995</year>) <source>Riceland Spiders of South and Southeast Asia.</source><publisher-name>CAB International Wallingford</publisher-name>, <publisher-loc>UK</publisher-loc>, <size units="page">700 pp</size>.</mixed-citation></ref><ref id="B99"><mixed-citation xmlns:xlink="http://www.w3.org/1999/xlink" xlink:type="simple"><person-group><name name-style="western"><surname>Yin</surname><given-names>CM</given-names></name><name name-style="western"><surname>Wang</surname><given-names>JF</given-names></name><name name-style="western"><surname>Zhu</surname><given-names>MS</given-names></name><name name-style="western"><surname>Xie</surname><given-names>LP</given-names></name><name name-style="western"><surname>Peng</surname><given-names>XJ</given-names></name><name name-style="western"><surname>Bao</surname><given-names>YH</given-names></name></person-group> (<year>1997</year>) <source>Fauna Sinica: <tp:taxon-name><tp:taxon-name-part taxon-name-part-type="class">Arachnida</tp:taxon-name-part></tp:taxon-name>: <tp:taxon-name><tp:taxon-name-part taxon-name-part-type="order">Araneae</tp:taxon-name-part></tp:taxon-name>: <tp:taxon-name><tp:taxon-name-part taxon-name-part-type="family">Araneidae</tp:taxon-name-part></tp:taxon-name>.</source><publisher-name>Science Press</publisher-name>, <publisher-loc>Beijing</publisher-loc>, <size units="page">460 pp</size>.</mixed-citation></ref></ref-list></tp:taxon-treatment>
