# Supplementary material for: A review of the taxonomy of spiny-backed orb-weaving spiders of the subfamily Gasteracanthinae (Araneae, Araneidae) in Thailand
Source: Zookeys. 2021 Apr 16;1032:17–62. doi: 10.3897/zookeys.1032.62001 (PMC8065025; doi:10.3897/zookeys.1032.62001)
Supplement: XML Treatment for Gasteracantha diardi [file zookeys.1032.62001-treatment3.xml]

<!DOCTYPE tp:taxon-treatment
  PUBLIC "-//TaxonX//DTD Taxonomic Treatment Publishing DTD v0 20100105//EN" "tax-treatment-NSO.dtd">
<tp:taxon-treatment xmlns:tp="http://www.plazi.org/taxpub"><tp:treatment-meta><kwd-group><label>Taxon classification</label><kwd><named-content xmlns:xlink="http://www.w3.org/1999/xlink" content-type="kingdom">Animalia</named-content></kwd><kwd><named-content xmlns:xlink="http://www.w3.org/1999/xlink" content-type="order">Araneae</named-content></kwd><kwd><named-content xmlns:xlink="http://www.w3.org/1999/xlink" content-type="family">Araneidae</named-content></kwd></kwd-group><mixed-citation publication-type="journal"><person-group><name><surname>Macharoenboon</surname><given-names>Kongkit</given-names></name><name><surname>Siriwut</surname><given-names>Warut</given-names></name><name><surname>Jeratthitikul</surname><given-names>Ekgachai</given-names></name></person-group><article-title>A review of the taxonomy of spiny-backed orb-weaving spiders of the subfamily <tp:taxon-name><tp:taxon-name-part taxon-name-part-type="subfamily">Gasteracanthinae</tp:taxon-name-part></tp:taxon-name> (<tp:taxon-name><tp:taxon-name-part taxon-name-part-type="order">Araneae</tp:taxon-name-part></tp:taxon-name>, <tp:taxon-name><tp:taxon-name-part taxon-name-part-type="family">Araneidae</tp:taxon-name-part></tp:taxon-name>) in Thailand</article-title><source>Zookeys</source><day>16</day><month>4</month><year>2021</year><volume>1032</volume><fpage>17</fpage><lpage>62</lpage><pub-id pub-id-type="doi">10.3897/zookeys.1032.62001</pub-id></mixed-citation></tp:treatment-meta><tp:nomenclature><tp:taxon-name><object-id xmlns:xlink="http://www.w3.org/1999/xlink" content-type="arpha" xlink:type="simple">856AC409-5DD3-5AA4-BB66-50F66DAA44BF</object-id>
              <tp:taxon-name-part taxon-name-part-type="genus" reg="Gasteracantha">Gasteracantha</tp:taxon-name-part>
              <tp:taxon-name-part taxon-name-part-type="species" reg="diardi">diardi</tp:taxon-name-part>
            </tp:taxon-name><tp:taxon-authority>(Lucas, 1835)</tp:taxon-authority><xref ref-type="fig" rid="F6">Figures 6</xref><xref ref-type="fig" rid="F11">, 11D–F</xref><tp:nomenclature-citation-list><tp:nomenclature-citation><tp:taxon-name>
                  <tp:taxon-name-part taxon-name-part-type="genus" reg="Epeira">Epeira</tp:taxon-name-part> <tp:taxon-name-part taxon-name-part-type="species" reg="diardi">diardi</tp:taxon-name-part></tp:taxon-name><comment>Lucas, 1835: 70, pl.149, fig. 4. Type locality: Indonesia, Java.</comment></tp:nomenclature-citation><tp:nomenclature-citation><tp:taxon-name>
                  <tp:taxon-name-part taxon-name-part-type="genus" reg="Epeira"/> <tp:taxon-name-part taxon-name-part-type="species" reg="diardi"/></tp:taxon-name><comment>Full list of synonyms and usage of the name available in <xref ref-type="bibr" rid="B97">World Spider Catalog (2020)</xref>. </comment></tp:nomenclature-citation></tp:nomenclature-citation-list></tp:nomenclature><tp:treatment-sec sec-type="material" id="SECID0EI4DI"><title>Material.</title><p>Thailand • 3 ♀; Chumphon Province, Sawi District, Wisai Tai; <named-content xmlns:xlink="http://www.w3.org/1999/xlink" content-type="dwc:verbatimCoordinates" xlink:type="simple"><named-content content-type="geo-json" specific-use="{&#34;type&#34;:&#34;Point&#34;,&#34;coordinates&#34;:[99.060167,10.373000]}" id="NCID0ER4DI" xlink:type="simple">10°22.38'N, 99°03.61'E</named-content></named-content>; <named-content xmlns:xlink="http://www.w3.org/1999/xlink" content-type="dwc:institutional_code" xlink:type="simple">MUMNH</named-content>-ARA-GAS021 • 3 ♀; Nakhon Ratchasima Province, Pak Chong District, Phaya Yen; <named-content xmlns:xlink="http://www.w3.org/1999/xlink" content-type="dwc:verbatimCoordinates" xlink:type="simple"><named-content content-type="geo-json" specific-use="{&#34;type&#34;:&#34;Point&#34;,&#34;coordinates&#34;:[101.265000,14.616167]}" id="NCID0E54DI" xlink:type="simple">14°36.97'N, 101°15.90'E</named-content></named-content>; <named-content xmlns:xlink="http://www.w3.org/1999/xlink" content-type="dwc:institutional_code" xlink:type="simple">MUMNH</named-content>-ARA-GAS022 • 1 ♀; Nakhon Si Thammarat Province, Chang Klang District; <named-content xmlns:xlink="http://www.w3.org/1999/xlink" content-type="dwc:verbatimCoordinates" xlink:type="simple"><named-content content-type="geo-json" specific-use="{&#34;type&#34;:&#34;Point&#34;,&#34;coordinates&#34;:[99.589833,8.321167]}" id="NCID0EL5DI" xlink:type="simple">08°19.27'N, 99°35.39'E</named-content></named-content>; <named-content xmlns:xlink="http://www.w3.org/1999/xlink" content-type="dwc:institutional_code" xlink:type="simple">MUMNH</named-content>-ARA-GAS104 • 4 ♀; Nakhon Si Thammarat Province, Phra Phrom District; <named-content xmlns:xlink="http://www.w3.org/1999/xlink" content-type="dwc:verbatimCoordinates" xlink:type="simple"><named-content content-type="geo-json" specific-use="{&#34;type&#34;:&#34;Point&#34;,&#34;coordinates&#34;:[99.878667,8.376500]}" id="NCID0EY5DI" xlink:type="simple">08°22.59'N, 099°52.72'E</named-content></named-content>; <named-content xmlns:xlink="http://www.w3.org/1999/xlink" content-type="dwc:institutional_code" xlink:type="simple">MUMNH</named-content>-ARA-GAS105 • 1 ♀; Chiang Mai Province, Mae Chaem District; <named-content xmlns:xlink="http://www.w3.org/1999/xlink" content-type="dwc:verbatimCoordinates" xlink:type="simple"><named-content content-type="geo-json" specific-use="{&#34;type&#34;:&#34;Point&#34;,&#34;coordinates&#34;:[98.382667,18.480167]}" id="NCID0EF6DI" xlink:type="simple">18°28.81'N, 98°22.96'E</named-content></named-content>; <named-content xmlns:xlink="http://www.w3.org/1999/xlink" content-type="dwc:institutional_code" xlink:type="simple">MUMNH</named-content>-ARA-GAS129 • 4 ♀; Nakhon Ratchasima Province, Pak Chong District, Phaya Yen; <named-content xmlns:xlink="http://www.w3.org/1999/xlink" content-type="dwc:verbatimCoordinates" xlink:type="simple"><named-content content-type="geo-json" specific-use="{&#34;type&#34;:&#34;Point&#34;,&#34;coordinates&#34;:[101.265000,14.616167]}" id="NCID0ES6DI" xlink:type="simple">14°36.97'N, 101°15.90'E</named-content></named-content>; <named-content xmlns:xlink="http://www.w3.org/1999/xlink" content-type="dwc:institutional_code" xlink:type="simple">MUMNH</named-content>-ARA-GAS132. Cambodia • 3 ♀; Kampot Province; <named-content xmlns:xlink="http://www.w3.org/1999/xlink" content-type="dwc:verbatimCoordinates" xlink:type="simple"><named-content content-type="geo-json" specific-use="{&#34;type&#34;:&#34;Point&#34;,&#34;coordinates&#34;:[104.120167,10.582000]}" id="NCID0EAAAK" xlink:type="simple">10°34.92'N, 104°07.21'E</named-content></named-content>; <named-content xmlns:xlink="http://www.w3.org/1999/xlink" content-type="dwc:institutional_code" xlink:type="simple">MUMNH</named-content>-ARA-GAS127.</p></tp:treatment-sec><tp:treatment-sec sec-type="diagnosis" id="SECID0EKAAK"><title>Diagnosis.</title><p>Sternum dark brown with small median yellow spot. Abdomen much wider than long. Dorsal side of abdomen dark brown. Edge of abdomen with few serrated spikes. Spines dark brown to orange. Anterior spines smallest, slightly directed obliquely. Median spines very large, covered with hairs, and arched backward. Posterior spines conical, pointed backward. Ventral side of abdomen dark brown with scattered yellow spots and small black granules. Ten anterior edge sigilla in total: four sigilla in the middle smaller, forming a straight line, three sigilla on each side larger, trapezoid. Four median sigilla arranged in a trapezoid, with two small sigilla situated on both lateral sides. Posterior edge with ten sigilla in total: six sigilla in the middle forming a straight line, the pair in the middle closely placed; two sigilla on each side larger, trapezoid. Outer posterior edge with five sigilla near posterior spines. Epigynum subtriangular with two lateral dark patches (Fig. <xref ref-type="fig" rid="F11">11D</xref>). Scape trapezoid, pointed posteriorly (Fig. <xref ref-type="fig" rid="F11">11F</xref>). Spermathecae round (Fig. <xref ref-type="fig" rid="F11">11D</xref>), ventrally partially overlapped by wing-shaped sclerotized structure (Fig. <xref ref-type="fig" rid="F11">11E</xref>). Copulatory ducts encapsulated by sclerotized structure (Fig. <xref ref-type="fig" rid="F11">11D</xref>). Fertilization ducts emerging posteriorly from spermathecae (Fig. <xref ref-type="fig" rid="F11">11D</xref>).</p></tp:treatment-sec><tp:treatment-sec sec-type="variation" id="SECID0EIBAK"><title>Variation.</title><p>Four morphotypes were found in this study: (1) the dark brown morph is the most common in Thailand. The dorsal abdomen is plain dark brown (Fig. <xref ref-type="fig" rid="F6">6A, B</xref>). This form is concordant with the description by <xref ref-type="bibr" rid="B53">Lucas (1835)</xref>. (2) A dark red with stripes morph bears three thin yellow stripes near the anterior margin, between median spines, and in front of posterior sigilla (Fig. <xref ref-type="fig" rid="F6">6C</xref>). (3) A narrow horizontally banded morph bears three white and three black horizontal lines on dorsal abdomen (Fig. <xref ref-type="fig" rid="F6">6D</xref>). The first and the third white bands are very narrow. (4) A broad horizontally banded morph possesses three white and two black horizontal lines on dorsal abdomen (Fig. <xref ref-type="fig" rid="F6">6E</xref>). The median spines are bright orange. Ventral side of abdomen is decorated by bright yellow spots.</p><fig id="F6" position="float" orientation="portrait"><object-id xmlns:xlink="http://www.w3.org/1999/xlink" content-type="doi" xlink:type="simple">10.3897/zookeys.1032.62001.figure6</object-id><object-id xmlns:xlink="http://www.w3.org/1999/xlink" content-type="arpha" xlink:type="simple">0ADDC53D-377E-5BE9-865A-71294C0E11B1</object-id><label>Figure 6.</label><caption><p>Females of <italic><tp:taxon-name><tp:taxon-name-part taxon-name-part-type="genus" reg="Gasteracantha">Gasteracantha</tp:taxon-name-part> <tp:taxon-name-part taxon-name-part-type="species" reg="diardi">diardi</tp:taxon-name-part></tp:taxon-name></italic> showing dorsal view (left) and ventral view (right) <bold>A, B</bold> dark brown morph <bold>A</bold> specimen from Nakhon Si Thammarat (<named-content xmlns:xlink="http://www.w3.org/1999/xlink" content-type="dwc:institutional_code" xlink:type="simple">MUMNH</named-content>-ARA-GAS104) <bold>B</bold> specimen from Nakhon Si Thammarat (<named-content xmlns:xlink="http://www.w3.org/1999/xlink" content-type="dwc:institutional_code" xlink:type="simple">MUMNH</named-content>-ARA-GAS105) <bold>C</bold> dark red with stripes morph, specimen from Nakhon Ratchasima (<named-content xmlns:xlink="http://www.w3.org/1999/xlink" content-type="dwc:institutional_code" xlink:type="simple">MUMNH</named-content>-ARA-GAS132) <bold>D</bold> narrow horizontal band morph, specimen from Chiang Mai (<named-content xmlns:xlink="http://www.w3.org/1999/xlink" content-type="dwc:institutional_code" xlink:type="simple">MUMNH</named-content>-ARA-GAS129) <bold>E</bold> broad horizontal band morph, specimen from Cambodia, Kampot (<named-content xmlns:xlink="http://www.w3.org/1999/xlink" content-type="dwc:institutional_code" xlink:type="simple">MUMNH</named-content>-ARA-GAS127).</p></caption><graphic xmlns:xlink="http://www.w3.org/1999/xlink" xlink:href="zookeys-1032-017-g006.jpg" position="float" orientation="portrait" xlink:type="simple" id="oo_532439.jpg"><uri content-type="original_file" xlink:type="simple">https://binary.pensoft.net/fig/532439</uri></graphic></fig></tp:treatment-sec><tp:treatment-sec sec-type="remarks" id="SECID0E6DAK"><title>Remarks.</title><p><italic><tp:taxon-name><tp:taxon-name-part taxon-name-part-type="genus" reg="Gasteracantha">Gasteracantha</tp:taxon-name-part> <tp:taxon-name-part taxon-name-part-type="species" reg="diardi">diardi</tp:taxon-name-part></tp:taxon-name></italic> can be distinguished from other broad-abdomen <italic><tp:taxon-name><tp:taxon-name-part taxon-name-part-type="genus" reg="Gasteracantha">Gasteracantha</tp:taxon-name-part></tp:taxon-name></italic> by its large and posteriorly arched median spines, and two additional small sigilla beside the median trapezoid-shaped sigilla. The original description of <italic><tp:taxon-name><tp:taxon-name-part taxon-name-part-type="genus" reg="Gasteracantha">G.</tp:taxon-name-part> <tp:taxon-name-part taxon-name-part-type="species" reg="diardi">diardi</tp:taxon-name-part></tp:taxon-name></italic> describes the plain dark brown morph specimens (<xref ref-type="bibr" rid="B53">Lucas 1835</xref>). In this study, we report three additional color morphs other than the original description. These color morphs are confirmed by molecular phylogenetic analysis in this study (Fig. <xref ref-type="fig" rid="F4">4</xref>).</p></tp:treatment-sec><tp:treatment-sec sec-type="distribution" id="SECID0EKFAK"><title>Distribution and habitat.</title><p>India, China, Laos, Thailand, Malaysia, and Indonesia (Java, Borneo, and Sumatra) (<xref ref-type="bibr" rid="B10">Butler 1873</xref>; <xref ref-type="bibr" rid="B63">Pickard-Cambridge 1879</xref>; <xref ref-type="bibr" rid="B17">Dahl 1914</xref>; <xref ref-type="bibr" rid="B97">World Spider Catalog 2020</xref>). <italic><tp:taxon-name><tp:taxon-name-part taxon-name-part-type="genus" reg="Gasteracantha">Gasteracantha</tp:taxon-name-part> <tp:taxon-name-part taxon-name-part-type="species" reg="diardi">diardi</tp:taxon-name-part></tp:taxon-name></italic> usually constructs a vertical web between trees, at a height of approximately 2 meters above ground in open areas, and sits at the center of the web.</p></tp:treatment-sec><tp:treatment-sec><!--Section generated to contain objects referenced in tp:taxon-treatment.--><fig id="F11" position="float" orientation="portrait"><object-id xmlns:xlink="http://www.w3.org/1999/xlink" content-type="doi" xlink:type="simple">10.3897/zookeys.1032.62001.figure11</object-id><object-id xmlns:xlink="http://www.w3.org/1999/xlink" content-type="arpha" xlink:type="simple">2558EB22-A21E-5BA6-84CA-934EBCF27297</object-id><label>Figure 11.</label><caption><p>Female genitalia of <bold>A–C</bold><italic><tp:taxon-name><tp:taxon-name-part taxon-name-part-type="genus" reg="Gasteracantha">Gasteracantha</tp:taxon-name-part> <tp:taxon-name-part taxon-name-part-type="species" reg="diadesmia">diadesmia</tp:taxon-name-part></tp:taxon-name></italic><bold>D–F</bold><italic><tp:taxon-name><tp:taxon-name-part taxon-name-part-type="genus" reg="Gasteracantha">G.</tp:taxon-name-part> <tp:taxon-name-part taxon-name-part-type="species" reg="diardi">diardi</tp:taxon-name-part></tp:taxon-name></italic><bold>G–I</bold><italic><tp:taxon-name><tp:taxon-name-part taxon-name-part-type="genus" reg="Gasteracantha">G.</tp:taxon-name-part> <tp:taxon-name-part taxon-name-part-type="species" reg="doriae">doriae</tp:taxon-name-part></tp:taxon-name></italic><bold>J–L</bold><italic><tp:taxon-name><tp:taxon-name-part taxon-name-part-type="genus" reg="Gasteracantha">G.</tp:taxon-name-part> <tp:taxon-name-part taxon-name-part-type="species" reg="kuhli">kuhli</tp:taxon-name-part></tp:taxon-name></italic>. Genitalia are shown in dorsal view (<bold>A, D, G, J</bold>), ventral view from external (<bold>B, E, H, K</bold>), and posterior view (<bold>C, F, I, L</bold>).</p></caption><graphic xmlns:xlink="http://www.w3.org/1999/xlink" xlink:href="zookeys-1032-017-g011.jpg" position="float" orientation="portrait" xlink:type="simple" id="oo_532444.jpg"><uri content-type="original_file" xlink:type="simple">https://binary.pensoft.net/fig/532444</uri></graphic></fig><fig id="F4" position="float" orientation="portrait"><object-id xmlns:xlink="http://www.w3.org/1999/xlink" content-type="doi" xlink:type="simple">10.3897/zookeys.1032.62001.figure4</object-id><object-id xmlns:xlink="http://www.w3.org/1999/xlink" content-type="arpha" xlink:type="simple">C6F0286C-BA1C-506F-8ECB-D103C249C9B3</object-id><label>Figure 4.</label><caption><p>Ultrametric tree generated by BEAST from 675 bp of <abbrev xmlns:xlink="http://www.w3.org/1999/xlink" xlink:title="Cytochrome c oxidase subunit I" id="ABBRID0EBWCI" xlink:type="simple">COI</abbrev> gene showing clusters of OTUs as suggested by morphological identification, and three molecular species delimitation algorithms, <abbrev xmlns:xlink="http://www.w3.org/1999/xlink" xlink:title="Automatic barcode gap discovery" id="ABBRID0EFWCI" xlink:type="simple">ABGD</abbrev>, <abbrev xmlns:xlink="http://www.w3.org/1999/xlink" xlink:title="Bayesian Poisson tree processes" id="ABBRID0EJWCI" xlink:type="simple">bPTP</abbrev>, and <abbrev xmlns:xlink="http://www.w3.org/1999/xlink" xlink:title="Generalized mixed Yule coalescent" id="ABBRID0ENWCI" xlink:type="simple">GMYC</abbrev>. Nodal support values are labeled as <abbrev xmlns:xlink="http://www.w3.org/1999/xlink" xlink:title="maximum parsimony" id="ABBRID0ERWCI" xlink:type="simple">MP</abbrev> Jackknife support/<abbrev xmlns:xlink="http://www.w3.org/1999/xlink" xlink:title="maximum likelihood" id="ABBRID0EVWCI" xlink:type="simple">ML</abbrev> bootstrap values/Bayesian posterior probability. Gene tree from <abbrev xmlns:xlink="http://www.w3.org/1999/xlink" xlink:title="maximum parsimony" id="ABBRID0EZWCI" xlink:type="simple">MP</abbrev> and <abbrev xmlns:xlink="http://www.w3.org/1999/xlink" xlink:title="maximum likelihood" id="ABBRID0E4WCI" xlink:type="simple">ML</abbrev> analyses are available as Suppl. material <xref ref-type="supplementary-material" rid="S1">1</xref> (Suppl. material <xref ref-type="supplementary-material" rid="S1">1</xref>: Figs S3, S4).</p></caption><graphic xmlns:xlink="http://www.w3.org/1999/xlink" xlink:href="zookeys-1032-017-g004.jpg" position="float" orientation="portrait" xlink:type="simple" id="oo_532437.jpg"><uri content-type="original_file" xlink:type="simple">https://binary.pensoft.net/fig/532437</uri></graphic></fig><supplementary-material xmlns:xlink="http://www.w3.org/1999/xlink" id="S1" position="float" orientation="portrait" xlink:type="simple"><object-id content-type="doi" xlink:type="simple">10.3897/zookeys.1032.62001.suppl1</object-id><object-id content-type="arpha" xlink:type="simple">F416B2F0-0C91-5BE8-8D2D-B58DEFAF98E9</object-id><label>Supplementary material 1</label><caption><p>Figures S1–S6</p></caption><statement content-type="dataType"><label>Data type</label><p>phylogenetic trees</p></statement><statement content-type="notes"><label>Explanation note</label><p><bold>Fig. S1.</bold> Maximum parsimonious phylogenetic tree reconstructed from <abbrev xlink:title="Cytochrome c oxidase subunit I" id="ABBRID0ERABM" xlink:type="simple">COI</abbrev>+<abbrev xlink:title="16S rRNA" id="ABBRID0EVABM" xlink:type="simple">16S</abbrev>+<abbrev xlink:title="Histone subunit 3" id="ABBRID0EZABM" xlink:type="simple">H3</abbrev> dataset. <bold>Fig. S2.</bold> Bayesian inference phylogenetic tree reconstructed from <abbrev xlink:title="Cytochrome c oxidase subunit I" id="ABBRID0EEBBM" xlink:type="simple">COI</abbrev>+<abbrev xlink:title="16S rRNA" id="ABBRID0EIBBM" xlink:type="simple">16S</abbrev>+<abbrev xlink:title="Histone subunit 3" id="ABBRID0EMBBM" xlink:type="simple">H3</abbrev> dataset. <bold>Fig. S3.</bold> Maximum parsimonious phylogenetic tree reconstructed from <abbrev xlink:title="Cytochrome c oxidase subunit I" id="ABBRID0EXBBM" xlink:type="simple">COI</abbrev> gene. <bold>Fig. S4.</bold> Maximum likelihood phylogenetic tree reconstructed from <abbrev xlink:title="Cytochrome c oxidase subunit I" id="ABBRID0ECCBM" xlink:type="simple">COI</abbrev> gene. <bold>Fig. S5.</bold> Ultrametric tree reconstructed from 454 bp of <abbrev xlink:title="16S rRNA" id="ABBRID0ENCBM" xlink:type="simple">16S</abbrev> gene showing clusters of OTUs as suggested by morphological identification, and three molecular species delimitation algorithms. <bold>Fig. S6.</bold> Ultrametric tree reconstructed from 328 bp of <abbrev xlink:title="Histone subunit 3" id="ABBRID0EYCBM" xlink:type="simple">H3</abbrev> gene showing clusters of OTUs as suggested by morphological identification, and three molecular species delimitation algorithms.</p></statement><media xlink:href="zookeys-1032-017-s001.pdf" mimetype="application" mime-subtype="pdf" position="float" orientation="portrait" xlink:type="simple" id="oo_532446.pdf"><uri content-type="original_file" xlink:type="simple">https://binary.pensoft.net/file/532446</uri></media><permissions><license xlink:type="simple"><license-p>This dataset is made available under the Open Database License (http://opendatacommons.org/licenses/odbl/1.0/). The Open Database License (ODbL) is a license agreement intended to allow users to freely share, modify, and use this Dataset while maintaining this same freedom for others, provided that the original source and author(s) are credited.</license-p></license></permissions><attrib specific-use="authors">Kongkit Macharoenboon, Warut Siriwut, Ekgachai Jeratthitikul</attrib></supplementary-material></tp:treatment-sec><ref-list><ref id="B97"><mixed-citation xmlns:xlink="http://www.w3.org/1999/xlink" xlink:type="simple"><institution xlink:type="simple">World Spider Catalog</institution> (<year>2020</year>) World Spider Catalog. Version 21.0. Natural History Museum Bern. <ext-link xlink:type="simple" ext-link-type="uri" xlink:href="http://wsc.nmbe.ch">http://wsc.nmbe.ch</ext-link> [accessed on 10 Nov 2020]</mixed-citation></ref><ref id="B53"><mixed-citation xmlns:xlink="http://www.w3.org/1999/xlink" xlink:type="simple"><person-group><name name-style="western"><surname>Lucas</surname><given-names>H</given-names></name></person-group> (<year>1835</year>) <article-title>Article: “<italic><tp:taxon-name><tp:taxon-name-part taxon-name-part-type="genus">Epeira</tp:taxon-name-part></tp:taxon-name></italic>.” Dictionnaire pittoresque d’histoire naturelle. Guérin.</article-title><source>Paris</source><volume>3</volume>: <fpage>69</fpage>–<lpage>70</lpage>.</mixed-citation></ref><ref id="B10"><mixed-citation xmlns:xlink="http://www.w3.org/1999/xlink" xlink:type="simple"><person-group><name name-style="western"><surname>Butler</surname><given-names>AG</given-names></name></person-group> (<year>1873</year>) <article-title>A monographic list of the species of <italic><tp:taxon-name><tp:taxon-name-part taxon-name-part-type="genus">Gasteracantha</tp:taxon-name-part></tp:taxon-name></italic> or crab-spiders, with descriptions of new species.</article-title><source>Transactions of the Entomological Society of London</source><volume>1873</volume>: <fpage>153</fpage>–<lpage>180</lpage>. <ext-link xlink:type="simple" ext-link-type="doi" xlink:href="10.1111/j.1365-2311.1873.tb00640.x">https://doi.org/10.1111/j.1365-2311.1873.tb00640.x</ext-link></mixed-citation></ref><ref id="B63"><mixed-citation xmlns:xlink="http://www.w3.org/1999/xlink" xlink:type="simple"><person-group><name name-style="western"><surname>Pickard-Cambridge</surname><given-names>O</given-names></name></person-group> (<year>1879</year>) <article-title>On some new and little known species of <tp:taxon-name><tp:taxon-name-part taxon-name-part-type="order">Araneidea</tp:taxon-name-part></tp:taxon-name>, with remarks on the genus <italic><tp:taxon-name><tp:taxon-name-part taxon-name-part-type="genus">Gasteracantha</tp:taxon-name-part></tp:taxon-name></italic>.</article-title><source>Proceedings of the Zoological Society of London</source><volume>47</volume>(<issue>2</issue>): <fpage>279</fpage>–<lpage>293</lpage>. <ext-link xlink:type="simple" ext-link-type="doi" xlink:href="10.1111/j.1096-3642.1879.tb02656.x">https://doi.org/10.1111/j.1096-3642.1879.tb02656.x</ext-link></mixed-citation></ref><ref id="B17"><mixed-citation xmlns:xlink="http://www.w3.org/1999/xlink" xlink:type="simple"><person-group><name name-style="western"><surname>Dahl</surname><given-names>F</given-names></name></person-group> (<year>1914</year>) <article-title>Die Gasteracanthen des Berliner Zoologischen Museums und deren geographische Verbreitung.</article-title><source>Mitteilungen aus dem Zoologischen Museum in Berlin</source><volume>7</volume>: <fpage>235</fpage>–<lpage>301</lpage>.</mixed-citation></ref></ref-list></tp:taxon-treatment>
