# Supplementary material for: A review of the taxonomy of spiny-backed orb-weaving spiders of the subfamily Gasteracanthinae (Araneae, Araneidae) in Thailand
Source: Zookeys. 2021 Apr 16;1032:17–62. doi: 10.3897/zookeys.1032.62001 (PMC8065025; doi:10.3897/zookeys.1032.62001)
Supplement: XML Treatment for Gasteracantha doriae [file zookeys.1032.62001-treatment4.xml]

<!DOCTYPE tp:taxon-treatment
  PUBLIC "-//TaxonX//DTD Taxonomic Treatment Publishing DTD v0 20100105//EN" "tax-treatment-NSO.dtd">
<tp:taxon-treatment xmlns:tp="http://www.plazi.org/taxpub"><tp:treatment-meta><kwd-group><label>Taxon classification</label><kwd><named-content xmlns:xlink="http://www.w3.org/1999/xlink" content-type="kingdom">Animalia</named-content></kwd><kwd><named-content xmlns:xlink="http://www.w3.org/1999/xlink" content-type="order">Araneae</named-content></kwd><kwd><named-content xmlns:xlink="http://www.w3.org/1999/xlink" content-type="family">Araneidae</named-content></kwd></kwd-group><mixed-citation publication-type="journal"><person-group><name><surname>Macharoenboon</surname><given-names>Kongkit</given-names></name><name><surname>Siriwut</surname><given-names>Warut</given-names></name><name><surname>Jeratthitikul</surname><given-names>Ekgachai</given-names></name></person-group><article-title>A review of the taxonomy of spiny-backed orb-weaving spiders of the subfamily <tp:taxon-name><tp:taxon-name-part taxon-name-part-type="subfamily">Gasteracanthinae</tp:taxon-name-part></tp:taxon-name> (<tp:taxon-name><tp:taxon-name-part taxon-name-part-type="order">Araneae</tp:taxon-name-part></tp:taxon-name>, <tp:taxon-name><tp:taxon-name-part taxon-name-part-type="family">Araneidae</tp:taxon-name-part></tp:taxon-name>) in Thailand</article-title><source>Zookeys</source><day>16</day><month>4</month><year>2021</year><volume>1032</volume><fpage>17</fpage><lpage>62</lpage><pub-id pub-id-type="doi">10.3897/zookeys.1032.62001</pub-id></mixed-citation></tp:treatment-meta><tp:nomenclature><tp:taxon-name><object-id xmlns:xlink="http://www.w3.org/1999/xlink" content-type="arpha" xlink:type="simple">E7981B0A-6054-5193-BCB0-4EC51FB16855</object-id>
              <tp:taxon-name-part taxon-name-part-type="genus" reg="Gasteracantha">Gasteracantha</tp:taxon-name-part>
              <tp:taxon-name-part taxon-name-part-type="species" reg="doriae">doriae</tp:taxon-name-part>
            </tp:taxon-name><tp:taxon-authority>Simon, 1877</tp:taxon-authority><xref ref-type="fig" rid="F7">Figures 7</xref><xref ref-type="fig" rid="F11">, 11G–I</xref><tp:nomenclature-citation-list><tp:nomenclature-citation><tp:taxon-name>
                  <tp:taxon-name-part taxon-name-part-type="genus" reg="Gasteracantha">Gasteracantha</tp:taxon-name-part> <tp:taxon-name-part taxon-name-part-type="species" reg="doriae">doriae</tp:taxon-name-part></tp:taxon-name><comment>Simon, 1877: 232, pl.3, fig. 3. Type locality: Sarawak, Borneo Island.</comment></tp:nomenclature-citation><tp:nomenclature-citation><tp:taxon-name>
                  <tp:taxon-name-part taxon-name-part-type="genus" reg="Gasteracantha"/> <tp:taxon-name-part taxon-name-part-type="species" reg="doriae"/></tp:taxon-name><comment>Full list of synonyms and usage of the name available in <xref ref-type="bibr" rid="B97">World Spider Catalog (2020)</xref>. </comment></tp:nomenclature-citation></tp:nomenclature-citation-list></tp:nomenclature><tp:treatment-sec sec-type="material" id="SECID0ELIAK"><title>Material.</title><p>Thailand • 3 ♀ juvenile; Trat Province, Laem Ngop District; <named-content xmlns:xlink="http://www.w3.org/1999/xlink" content-type="dwc:verbatimCoordinates" xlink:type="simple"><named-content content-type="geo-json" specific-use="{&#34;type&#34;:&#34;Point&#34;,&#34;coordinates&#34;:[102.405500,12.173167]}" id="NCID0EUIAK" xlink:type="simple">12°10.39'N, 102°24.33'E</named-content></named-content>; <named-content xmlns:xlink="http://www.w3.org/1999/xlink" content-type="dwc:institutional_code" xlink:type="simple">MUMNH</named-content>-ARA-GAS053 • 1 ♀ juvenile; Surat Thani Province, Khiri Rat Nikhom District, Wang Badarn Cave; <named-content xmlns:xlink="http://www.w3.org/1999/xlink" content-type="dwc:verbatimCoordinates" xlink:type="simple"><named-content content-type="geo-json" specific-use="{&#34;type&#34;:&#34;Point&#34;,&#34;coordinates&#34;:[98.951333,8.908667]}" id="NCID0EBJAK" xlink:type="simple">08°54.52'N, 98°57.08'E</named-content></named-content>; <named-content xmlns:xlink="http://www.w3.org/1999/xlink" content-type="dwc:institutional_code" xlink:type="simple">MUMNH</named-content>-ARA-GAS068 • 5 ♀; Rayong Province, Wang Chan District, Pa Yup Nai; <named-content xmlns:xlink="http://www.w3.org/1999/xlink" content-type="dwc:verbatimCoordinates" xlink:type="simple"><named-content content-type="geo-json" specific-use="{&#34;type&#34;:&#34;Point&#34;,&#34;coordinates&#34;:[101.447167,13.021167]}" id="NCID0EOJAK" xlink:type="simple">13°01.27'N, 101°26.83'E</named-content></named-content>; <named-content xmlns:xlink="http://www.w3.org/1999/xlink" content-type="dwc:institutional_code" xlink:type="simple">MUMNH</named-content>-ARA-GAS130, <named-content xmlns:xlink="http://www.w3.org/1999/xlink" content-type="dwc:institutional_code" xlink:type="simple">MUMNH</named-content>-ARA-GAS131.</p></tp:treatment-sec><tp:treatment-sec sec-type="diagnosis" id="SECID0E4JAK"><title>Diagnosis.</title><p>Sternum brownish black with large yellow spot at the center. Abdomen much wider than long. Dorsal side of abdomen with two black and three white horizontal bands. Two black abdominal horizontal bands arched with sinuous margins. First black horizontal band slightly hollow at the anterior middle. Edge of abdomen with serrated spikes, obvious on spines. Anterior spines smallest, directed obliquely. Posterior spines conical, pointed backward. Median spines longest, less conical, and slightly arched backward. One large median spot between the bases of posterior spines, and one lateral spot on each side. Ventral side of abdomen blackish with chalk-white spots and small black granules. Sigilla reddish brown. Anterior edge with ten sigilla: four sigilla in the middle smaller, forming a straight line, three sigilla on each side larger, trapezoid-shaped. Four median sigilla arranged in trapezoid shape. Posterior edge with ten sigilla: six sigilla in the middle smaller, forming a straight line, with the pair in the middle close together; two sigilla on each side larger, trapezoid. Outer posterior edge with five sigilla near posterior spines. Epigynum with a pair of hook-shaped sclerotized structures between spermathecae, visible in posterior view (Fig. <xref ref-type="fig" rid="F11">11I</xref>). Spermathecae round (Fig. <xref ref-type="fig" rid="F11">11G</xref>), ventrally partially overlapped by wing-shaped sclerotized structure (Fig. <xref ref-type="fig" rid="F11">11H</xref>). Scape long, pointed posteriorly, flanked by lateral sclerotized plates (Fig. <xref ref-type="fig" rid="F11">11I</xref>). Copulatory ducts encapsulated by sclerotized structure (Fig. <xref ref-type="fig" rid="F11">11G</xref>). Fertilization duct emerging posteriorly from spermathecae (Fig. <xref ref-type="fig" rid="F11">11G</xref>).</p></tp:treatment-sec><tp:treatment-sec sec-type="variation" id="SECID0E2KAK"><title>Variation.</title><p>Two color morphs are observed consisting of the black-white banded morph (Fig. <xref ref-type="fig" rid="F7">7A</xref>) and the black-yellow banded morph (Fig. <xref ref-type="fig" rid="F7">7B</xref>). The black bands in the B&amp;Y morph are less sinuous than in the B&amp;W morph.</p><fig id="F7" position="float" orientation="portrait"><object-id xmlns:xlink="http://www.w3.org/1999/xlink" content-type="doi" xlink:type="simple">10.3897/zookeys.1032.62001.figure7</object-id><object-id xmlns:xlink="http://www.w3.org/1999/xlink" content-type="arpha" xlink:type="simple">509295D4-75A8-5A9D-BBD2-230201790B17</object-id><label>Figure 7.</label><caption><p>Females of <italic><tp:taxon-name><tp:taxon-name-part taxon-name-part-type="genus" reg="Gasteracantha">Gasteracantha</tp:taxon-name-part> <tp:taxon-name-part taxon-name-part-type="species" reg="doriae">doriae</tp:taxon-name-part></tp:taxon-name></italic><bold>A</bold> black-white bands morph, specimen from Rayong (<named-content xmlns:xlink="http://www.w3.org/1999/xlink" content-type="dwc:institutional_code" xlink:type="simple">MUMNH</named-content>-ARA-GAS131) <bold>B</bold> black-yellow bands morph, specimen from Rayong (<named-content xmlns:xlink="http://www.w3.org/1999/xlink" content-type="dwc:institutional_code" xlink:type="simple">MUMNH</named-content>-ARA-GAS130-1) <bold>C</bold> juvenile, specimen from Trat (<named-content xmlns:xlink="http://www.w3.org/1999/xlink" content-type="dwc:institutional_code" xlink:type="simple">MUMNH</named-content>-ARA-GAS053) <bold>A, B</bold> belong to clade D2 and <bold>C</bold> from clade D1 in Fig. <xref ref-type="fig" rid="F3">3</xref>.</p></caption><graphic xmlns:xlink="http://www.w3.org/1999/xlink" xlink:href="zookeys-1032-017-g007.jpg" position="float" orientation="portrait" xlink:type="simple" id="oo_532440.jpg"><uri content-type="original_file" xlink:type="simple">https://binary.pensoft.net/fig/532440</uri></graphic></fig></tp:treatment-sec><tp:treatment-sec sec-type="remarks" id="SECID0E5MAK"><title>Remarks.</title><p>This species resembles <italic><tp:taxon-name><tp:taxon-name-part taxon-name-part-type="genus" reg="Gasteracantha">G.</tp:taxon-name-part> <tp:taxon-name-part taxon-name-part-type="species" reg="frontata">frontata</tp:taxon-name-part></tp:taxon-name></italic>, <italic><tp:taxon-name><tp:taxon-name-part taxon-name-part-type="genus" reg="Gasteracantha">G.</tp:taxon-name-part> <tp:taxon-name-part taxon-name-part-type="species" reg="diadesmia">diadesmia</tp:taxon-name-part></tp:taxon-name></italic>, and <italic><tp:taxon-name><tp:taxon-name-part taxon-name-part-type="genus" reg="Gasteracantha">G.</tp:taxon-name-part> <tp:taxon-name-part taxon-name-part-type="species" reg="sturi">sturi</tp:taxon-name-part></tp:taxon-name></italic>. These species can be distinguished from each other by abdominal spines and abdominal color pattern. The median spines of <italic><tp:taxon-name><tp:taxon-name-part taxon-name-part-type="genus" reg="Gasteracantha">G.</tp:taxon-name-part> <tp:taxon-name-part taxon-name-part-type="species" reg="doriae">doriae</tp:taxon-name-part></tp:taxon-name></italic> are longer and less conical than <italic><tp:taxon-name><tp:taxon-name-part taxon-name-part-type="genus" reg="Gasteracantha">G.</tp:taxon-name-part> <tp:taxon-name-part taxon-name-part-type="species" reg="frontata">frontata</tp:taxon-name-part></tp:taxon-name></italic>. The median spines of <italic><tp:taxon-name><tp:taxon-name-part taxon-name-part-type="genus" reg="Gasteracantha">G.</tp:taxon-name-part> <tp:taxon-name-part taxon-name-part-type="species" reg="diadesmia">diadesmia</tp:taxon-name-part></tp:taxon-name></italic> are thicker and wider than <italic><tp:taxon-name><tp:taxon-name-part taxon-name-part-type="genus" reg="Gasteracantha">G.</tp:taxon-name-part> <tp:taxon-name-part taxon-name-part-type="species" reg="doriae">doriae</tp:taxon-name-part></tp:taxon-name></italic>. <italic><tp:taxon-name><tp:taxon-name-part taxon-name-part-type="genus" reg="Gasteracantha">Gasteracantha</tp:taxon-name-part> <tp:taxon-name-part taxon-name-part-type="species" reg="doriae">doriae</tp:taxon-name-part></tp:taxon-name></italic> differs from <italic><tp:taxon-name><tp:taxon-name-part taxon-name-part-type="genus" reg="Gasteracantha">G.</tp:taxon-name-part> <tp:taxon-name-part taxon-name-part-type="species" reg="sturi">sturi</tp:taxon-name-part></tp:taxon-name></italic> in having longer and pointed median spines and wider black horizontal bands. Additionally, the angle between anterior and median spines of <italic><tp:taxon-name><tp:taxon-name-part taxon-name-part-type="genus" reg="Gasteracantha">G.</tp:taxon-name-part> <tp:taxon-name-part taxon-name-part-type="species" reg="doriae">doriae</tp:taxon-name-part></tp:taxon-name></italic> is more obtuse than other species. Although the type specimen of <italic><tp:taxon-name><tp:taxon-name-part taxon-name-part-type="genus" reg="Gasteracantha">G.</tp:taxon-name-part> <tp:taxon-name-part taxon-name-part-type="species" reg="frontata">frontata</tp:taxon-name-part></tp:taxon-name></italic> is without horizontal bands (<xref ref-type="bibr" rid="B7">Blackwall 1864</xref>; <xref ref-type="bibr" rid="B63">Pickard-Cambridge 1879</xref>), there are some reports stating that <italic><tp:taxon-name><tp:taxon-name-part taxon-name-part-type="genus" reg="Gasteracantha">G.</tp:taxon-name-part> <tp:taxon-name-part taxon-name-part-type="species" reg="frontata">frontata</tp:taxon-name-part></tp:taxon-name></italic> contains abdominal horizontal bands (<xref ref-type="bibr" rid="B63">Pickard-Cambridge 1879</xref>; <xref ref-type="bibr" rid="B65">Pocock 1900</xref>). <xref ref-type="bibr" rid="B65">Pocock (1900)</xref> reported that the first horizontal band of <italic><tp:taxon-name><tp:taxon-name-part taxon-name-part-type="genus" reg="Gasteracantha">G.</tp:taxon-name-part> <tp:taxon-name-part taxon-name-part-type="species" reg="frontata">frontata</tp:taxon-name-part></tp:taxon-name></italic> reaches the base of the anterior spine, whereas the first horizontal band of <italic><tp:taxon-name><tp:taxon-name-part taxon-name-part-type="genus" reg="Gasteracantha">G.</tp:taxon-name-part> <tp:taxon-name-part taxon-name-part-type="species" reg="doriae">doriae</tp:taxon-name-part></tp:taxon-name></italic> terminates before the base of the anterior spine.</p><p>Two <italic><tp:taxon-name><tp:taxon-name-part taxon-name-part-type="genus" reg="Gasteracantha">Gasteracantha</tp:taxon-name-part></tp:taxon-name></italic> species with abdominal horizontal bands that were previously recognized as <italic><tp:taxon-name><tp:taxon-name-part taxon-name-part-type="genus" reg="Gasteracantha">G.</tp:taxon-name-part> <tp:taxon-name-part taxon-name-part-type="species" reg="diardi">diardi</tp:taxon-name-part></tp:taxon-name></italic> by <xref ref-type="bibr" rid="B85">Tan et al. (2019)</xref> are grouped separately from other Thai <italic><tp:taxon-name><tp:taxon-name-part taxon-name-part-type="genus" reg="Gasteracantha">G.</tp:taxon-name-part> <tp:taxon-name-part taxon-name-part-type="species" reg="diardi">diardi</tp:taxon-name-part></tp:taxon-name></italic> with high nodal support. In addition, these two individuals are morphologically different from other <italic><tp:taxon-name><tp:taxon-name-part taxon-name-part-type="genus" reg="Gasteracantha">G.</tp:taxon-name-part> <tp:taxon-name-part taxon-name-part-type="species" reg="diardi">diardi</tp:taxon-name-part></tp:taxon-name></italic> specimens from Thailand by having smaller size of median spines, as well as different color pattern (horizontal bands morph). By comparing photographs in <xref ref-type="bibr" rid="B85">Tan et al. (2019)</xref> and previous taxonomic publications (<xref ref-type="bibr" rid="B80">Simon 1877</xref>; <xref ref-type="bibr" rid="B96">Workman and Workman 1892</xref>), we propose that these two individuals were <italic><tp:taxon-name><tp:taxon-name-part taxon-name-part-type="genus" reg="Gasteracantha">Gasteracantha</tp:taxon-name-part> <tp:taxon-name-part taxon-name-part-type="species" reg="doriae">doriae</tp:taxon-name-part></tp:taxon-name></italic>. Unfortunately, our specimens (Fig. <xref ref-type="fig" rid="F7">7C</xref>) in D1 clade that were placed in the same clade with <italic><tp:taxon-name><tp:taxon-name-part taxon-name-part-type="genus" reg="Gasteracantha">G.</tp:taxon-name-part> <tp:taxon-name-part taxon-name-part-type="species" reg="doriae">doriae</tp:taxon-name-part></tp:taxon-name></italic> s.s. <xref ref-type="bibr" rid="B85">Tan et al. (2019)</xref> were still juvenile, and therefore we were unable to examine the genitalia.</p><p>Interestingly, the phylogenetic tree and species delimitation results suggest another distinct clade in <italic><tp:taxon-name><tp:taxon-name-part taxon-name-part-type="genus" reg="Gasteracantha">G.</tp:taxon-name-part> <tp:taxon-name-part taxon-name-part-type="species" reg="doriae">doriae</tp:taxon-name-part></tp:taxon-name></italic> (clade D2 in Figs <xref ref-type="fig" rid="F3">3</xref> and <xref ref-type="fig" rid="F4">4</xref>). These two clades of <italic><tp:taxon-name><tp:taxon-name-part taxon-name-part-type="genus" reg="Gasteracantha">G.</tp:taxon-name-part> <tp:taxon-name-part taxon-name-part-type="species" reg="doriae">doriae</tp:taxon-name-part></tp:taxon-name></italic> show a distant relationship and potentially are cryptic species. Only a couple of morphological differences can be detected. Morphological characters of <italic><tp:taxon-name><tp:taxon-name-part taxon-name-part-type="genus" reg="Gasteracantha">G.</tp:taxon-name-part> <tp:taxon-name-part taxon-name-part-type="species" reg="doriae">doriae</tp:taxon-name-part></tp:taxon-name></italic> D1, which we observed via photographs in <xref ref-type="bibr" rid="B85">Tan et al. (2019)</xref>, is similar to the original description (<xref ref-type="bibr" rid="B80">Simon 1877</xref>), while <italic><tp:taxon-name><tp:taxon-name-part taxon-name-part-type="genus" reg="Gasteracantha">G.</tp:taxon-name-part> <tp:taxon-name-part taxon-name-part-type="species" reg="doriae">doriae</tp:taxon-name-part></tp:taxon-name></italic> D2 shows morphological variation. The horizontal black bands of <italic><tp:taxon-name><tp:taxon-name-part taxon-name-part-type="genus" reg="Gasteracantha">G.</tp:taxon-name-part> <tp:taxon-name-part taxon-name-part-type="species" reg="doriae">doriae</tp:taxon-name-part></tp:taxon-name></italic> D1 are rather straight with smooth margin, whereas the horizontal black bands of <italic><tp:taxon-name><tp:taxon-name-part taxon-name-part-type="genus" reg="Gasteracantha">G.</tp:taxon-name-part> <tp:taxon-name-part taxon-name-part-type="species" reg="doriae">doriae</tp:taxon-name-part></tp:taxon-name></italic> D2 are curved and with apparently sinuous margin (Figs <xref ref-type="fig" rid="F7">7A, B</xref>). In addition, <italic><tp:taxon-name><tp:taxon-name-part taxon-name-part-type="genus" reg="Gasteracantha">G.</tp:taxon-name-part> <tp:taxon-name-part taxon-name-part-type="species" reg="doriae">doriae</tp:taxon-name-part></tp:taxon-name></italic> D1 possesses three horizontal black bands, while <italic><tp:taxon-name><tp:taxon-name-part taxon-name-part-type="genus" reg="Gasteracantha">G.</tp:taxon-name-part> <tp:taxon-name-part taxon-name-part-type="species" reg="doriae">doriae</tp:taxon-name-part></tp:taxon-name></italic> D2 presents only two horizontal black bands. The angle between anterior and median spines of <italic><tp:taxon-name><tp:taxon-name-part taxon-name-part-type="genus" reg="Gasteracantha">G.</tp:taxon-name-part> <tp:taxon-name-part taxon-name-part-type="species" reg="doriae">doriae</tp:taxon-name-part></tp:taxon-name></italic> D2 is more obtuse than in <italic><tp:taxon-name><tp:taxon-name-part taxon-name-part-type="genus" reg="Gasteracantha">G.</tp:taxon-name-part> <tp:taxon-name-part taxon-name-part-type="species" reg="doriae">doriae</tp:taxon-name-part></tp:taxon-name></italic> D1. All molecular analyses (i.e., phylogenetic analyses, species delimitation, and genetic distance) in this study strongly suggest that the two lineages are distinct species. However, due to unavailability of adult specimens of <italic><tp:taxon-name><tp:taxon-name-part taxon-name-part-type="genus" reg="Gasteracantha">G.</tp:taxon-name-part> <tp:taxon-name-part taxon-name-part-type="species" reg="doriae">doriae</tp:taxon-name-part></tp:taxon-name></italic> D1, we were unable to compare the female genitalia structure between <italic><tp:taxon-name><tp:taxon-name-part taxon-name-part-type="genus" reg="Gasteracantha">G.</tp:taxon-name-part> <tp:taxon-name-part taxon-name-part-type="species" reg="doriae">doriae</tp:taxon-name-part></tp:taxon-name></italic> D1 and D2, which is usually used as a reliable and distinguishable character in <italic><tp:taxon-name><tp:taxon-name-part taxon-name-part-type="genus" reg="Gasteracantha">Gasteracantha</tp:taxon-name-part></tp:taxon-name></italic> species. Further investigation of adult female specimens from the type locality is necessary to resolve this taxonomic problem.</p></tp:treatment-sec><tp:treatment-sec sec-type="distribution" id="SECID0EL1AK"><title>Distribution and habitat.</title><p>Indonesia (Borneo), Malaysia, and Thailand (<xref ref-type="bibr" rid="B97">World Spider Catalog 2020</xref>). Adult spiders were collected from shrubs and trees. The female spider builds a vertical web between shrubs or trees in open areas. They sit at the center of the web with head directed downward.</p></tp:treatment-sec><tp:treatment-sec><!--Section generated to contain objects referenced in tp:taxon-treatment.--><fig id="F3" position="float" orientation="portrait"><object-id xmlns:xlink="http://www.w3.org/1999/xlink" content-type="doi" xlink:type="simple">10.3897/zookeys.1032.62001.figure3</object-id><object-id xmlns:xlink="http://www.w3.org/1999/xlink" content-type="arpha" xlink:type="simple">A93498E4-B83F-581E-8A43-522E6FC7D641</object-id><label>Figure 3.</label><caption><p>Maximum Likelihood phylogenetic tree reconstructed from <abbrev xmlns:xlink="http://www.w3.org/1999/xlink" xlink:title="Cytochrome c oxidase subunit I" id="ABBRID0E1CBI" xlink:type="simple">COI</abbrev>+<abbrev xmlns:xlink="http://www.w3.org/1999/xlink" xlink:title="16S rRNA" id="ABBRID0E5CBI" xlink:type="simple">16S</abbrev>+<abbrev xmlns:xlink="http://www.w3.org/1999/xlink" xlink:title="Histone subunit 3" id="ABBRID0ECDBI" xlink:type="simple">H3</abbrev> genes of <tp:taxon-name><tp:taxon-name-part taxon-name-part-type="subfamily">Gasteracanthinae</tp:taxon-name-part></tp:taxon-name> and outgroups. Nodal support values are labeled as Jackknife support/<abbrev xmlns:xlink="http://www.w3.org/1999/xlink" xlink:title="maximum likelihood" id="ABBRID0ELDBI" xlink:type="simple">ML</abbrev> bootstrap values/Bayesian posterior probability.</p></caption><graphic xmlns:xlink="http://www.w3.org/1999/xlink" xlink:href="zookeys-1032-017-g003.jpg" position="float" orientation="portrait" xlink:type="simple" id="oo_532436.jpg"><uri content-type="original_file" xlink:type="simple">https://binary.pensoft.net/fig/532436</uri></graphic></fig><fig id="F11" position="float" orientation="portrait"><object-id xmlns:xlink="http://www.w3.org/1999/xlink" content-type="doi" xlink:type="simple">10.3897/zookeys.1032.62001.figure11</object-id><object-id xmlns:xlink="http://www.w3.org/1999/xlink" content-type="arpha" xlink:type="simple">2558EB22-A21E-5BA6-84CA-934EBCF27297</object-id><label>Figure 11.</label><caption><p>Female genitalia of <bold>A–C</bold><italic><tp:taxon-name><tp:taxon-name-part taxon-name-part-type="genus" reg="Gasteracantha">Gasteracantha</tp:taxon-name-part> <tp:taxon-name-part taxon-name-part-type="species" reg="diadesmia">diadesmia</tp:taxon-name-part></tp:taxon-name></italic><bold>D–F</bold><italic><tp:taxon-name><tp:taxon-name-part taxon-name-part-type="genus" reg="Gasteracantha">G.</tp:taxon-name-part> <tp:taxon-name-part taxon-name-part-type="species" reg="diardi">diardi</tp:taxon-name-part></tp:taxon-name></italic><bold>G–I</bold><italic><tp:taxon-name><tp:taxon-name-part taxon-name-part-type="genus" reg="Gasteracantha">G.</tp:taxon-name-part> <tp:taxon-name-part taxon-name-part-type="species" reg="doriae">doriae</tp:taxon-name-part></tp:taxon-name></italic><bold>J–L</bold><italic><tp:taxon-name><tp:taxon-name-part taxon-name-part-type="genus" reg="Gasteracantha">G.</tp:taxon-name-part> <tp:taxon-name-part taxon-name-part-type="species" reg="kuhli">kuhli</tp:taxon-name-part></tp:taxon-name></italic>. Genitalia are shown in dorsal view (<bold>A, D, G, J</bold>), ventral view from external (<bold>B, E, H, K</bold>), and posterior view (<bold>C, F, I, L</bold>).</p></caption><graphic xmlns:xlink="http://www.w3.org/1999/xlink" xlink:href="zookeys-1032-017-g011.jpg" position="float" orientation="portrait" xlink:type="simple" id="oo_532444.jpg"><uri content-type="original_file" xlink:type="simple">https://binary.pensoft.net/fig/532444</uri></graphic></fig><fig id="F4" position="float" orientation="portrait"><object-id xmlns:xlink="http://www.w3.org/1999/xlink" content-type="doi" xlink:type="simple">10.3897/zookeys.1032.62001.figure4</object-id><object-id xmlns:xlink="http://www.w3.org/1999/xlink" content-type="arpha" xlink:type="simple">C6F0286C-BA1C-506F-8ECB-D103C249C9B3</object-id><label>Figure 4.</label><caption><p>Ultrametric tree generated by BEAST from 675 bp of <abbrev xmlns:xlink="http://www.w3.org/1999/xlink" xlink:title="Cytochrome c oxidase subunit I" id="ABBRID0EBWCI" xlink:type="simple">COI</abbrev> gene showing clusters of OTUs as suggested by morphological identification, and three molecular species delimitation algorithms, <abbrev xmlns:xlink="http://www.w3.org/1999/xlink" xlink:title="Automatic barcode gap discovery" id="ABBRID0EFWCI" xlink:type="simple">ABGD</abbrev>, <abbrev xmlns:xlink="http://www.w3.org/1999/xlink" xlink:title="Bayesian Poisson tree processes" id="ABBRID0EJWCI" xlink:type="simple">bPTP</abbrev>, and <abbrev xmlns:xlink="http://www.w3.org/1999/xlink" xlink:title="Generalized mixed Yule coalescent" id="ABBRID0ENWCI" xlink:type="simple">GMYC</abbrev>. Nodal support values are labeled as <abbrev xmlns:xlink="http://www.w3.org/1999/xlink" xlink:title="maximum parsimony" id="ABBRID0ERWCI" xlink:type="simple">MP</abbrev> Jackknife support/<abbrev xmlns:xlink="http://www.w3.org/1999/xlink" xlink:title="maximum likelihood" id="ABBRID0EVWCI" xlink:type="simple">ML</abbrev> bootstrap values/Bayesian posterior probability. Gene tree from <abbrev xmlns:xlink="http://www.w3.org/1999/xlink" xlink:title="maximum parsimony" id="ABBRID0EZWCI" xlink:type="simple">MP</abbrev> and <abbrev xmlns:xlink="http://www.w3.org/1999/xlink" xlink:title="maximum likelihood" id="ABBRID0E4WCI" xlink:type="simple">ML</abbrev> analyses are available as Suppl. material <xref ref-type="supplementary-material" rid="S1">1</xref> (Suppl. material <xref ref-type="supplementary-material" rid="S1">1</xref>: Figs S3, S4).</p></caption><graphic xmlns:xlink="http://www.w3.org/1999/xlink" xlink:href="zookeys-1032-017-g004.jpg" position="float" orientation="portrait" xlink:type="simple" id="oo_532437.jpg"><uri content-type="original_file" xlink:type="simple">https://binary.pensoft.net/fig/532437</uri></graphic></fig><supplementary-material xmlns:xlink="http://www.w3.org/1999/xlink" id="S1" position="float" orientation="portrait" xlink:type="simple"><object-id content-type="doi" xlink:type="simple">10.3897/zookeys.1032.62001.suppl1</object-id><object-id content-type="arpha" xlink:type="simple">F416B2F0-0C91-5BE8-8D2D-B58DEFAF98E9</object-id><label>Supplementary material 1</label><caption><p>Figures S1–S6</p></caption><statement content-type="dataType"><label>Data type</label><p>phylogenetic trees</p></statement><statement content-type="notes"><label>Explanation note</label><p><bold>Fig. S1.</bold> Maximum parsimonious phylogenetic tree reconstructed from <abbrev xlink:title="Cytochrome c oxidase subunit I" id="ABBRID0ERABM" xlink:type="simple">COI</abbrev>+<abbrev xlink:title="16S rRNA" id="ABBRID0EVABM" xlink:type="simple">16S</abbrev>+<abbrev xlink:title="Histone subunit 3" id="ABBRID0EZABM" xlink:type="simple">H3</abbrev> dataset. <bold>Fig. S2.</bold> Bayesian inference phylogenetic tree reconstructed from <abbrev xlink:title="Cytochrome c oxidase subunit I" id="ABBRID0EEBBM" xlink:type="simple">COI</abbrev>+<abbrev xlink:title="16S rRNA" id="ABBRID0EIBBM" xlink:type="simple">16S</abbrev>+<abbrev xlink:title="Histone subunit 3" id="ABBRID0EMBBM" xlink:type="simple">H3</abbrev> dataset. <bold>Fig. S3.</bold> Maximum parsimonious phylogenetic tree reconstructed from <abbrev xlink:title="Cytochrome c oxidase subunit I" id="ABBRID0EXBBM" xlink:type="simple">COI</abbrev> gene. <bold>Fig. S4.</bold> Maximum likelihood phylogenetic tree reconstructed from <abbrev xlink:title="Cytochrome c oxidase subunit I" id="ABBRID0ECCBM" xlink:type="simple">COI</abbrev> gene. <bold>Fig. S5.</bold> Ultrametric tree reconstructed from 454 bp of <abbrev xlink:title="16S rRNA" id="ABBRID0ENCBM" xlink:type="simple">16S</abbrev> gene showing clusters of OTUs as suggested by morphological identification, and three molecular species delimitation algorithms. <bold>Fig. S6.</bold> Ultrametric tree reconstructed from 328 bp of <abbrev xlink:title="Histone subunit 3" id="ABBRID0EYCBM" xlink:type="simple">H3</abbrev> gene showing clusters of OTUs as suggested by morphological identification, and three molecular species delimitation algorithms.</p></statement><media xlink:href="zookeys-1032-017-s001.pdf" mimetype="application" mime-subtype="pdf" position="float" orientation="portrait" xlink:type="simple" id="oo_532446.pdf"><uri content-type="original_file" xlink:type="simple">https://binary.pensoft.net/file/532446</uri></media><permissions><license xlink:type="simple"><license-p>This dataset is made available under the Open Database License (http://opendatacommons.org/licenses/odbl/1.0/). The Open Database License (ODbL) is a license agreement intended to allow users to freely share, modify, and use this Dataset while maintaining this same freedom for others, provided that the original source and author(s) are credited.</license-p></license></permissions><attrib specific-use="authors">Kongkit Macharoenboon, Warut Siriwut, Ekgachai Jeratthitikul</attrib></supplementary-material></tp:treatment-sec><ref-list><ref id="B97"><mixed-citation xmlns:xlink="http://www.w3.org/1999/xlink" xlink:type="simple"><institution xlink:type="simple">World Spider Catalog</institution> (<year>2020</year>) World Spider Catalog. Version 21.0. Natural History Museum Bern. <ext-link xlink:type="simple" ext-link-type="uri" xlink:href="http://wsc.nmbe.ch">http://wsc.nmbe.ch</ext-link> [accessed on 10 Nov 2020]</mixed-citation></ref><ref id="B7"><mixed-citation xmlns:xlink="http://www.w3.org/1999/xlink" xlink:type="simple"><person-group><name name-style="western"><surname>Blackwall</surname><given-names>J</given-names></name></person-group> (<year>1864</year>) <article-title>Descriptions of seven new species of East Indian spiders received from the Rev. O. P. Cambridge.</article-title><source>Annals and Magazine of Natural History</source><volume>14</volume>(<issue>3</issue>): <fpage>36</fpage>–<lpage>45</lpage>. <ext-link xlink:type="simple" ext-link-type="doi" xlink:href="10.1080/00222936408681653">https://doi.org/10.1080/00222936408681653</ext-link></mixed-citation></ref><ref id="B63"><mixed-citation xmlns:xlink="http://www.w3.org/1999/xlink" xlink:type="simple"><person-group><name name-style="western"><surname>Pickard-Cambridge</surname><given-names>O</given-names></name></person-group> (<year>1879</year>) <article-title>On some new and little known species of <tp:taxon-name><tp:taxon-name-part taxon-name-part-type="order">Araneidea</tp:taxon-name-part></tp:taxon-name>, with remarks on the genus <italic><tp:taxon-name><tp:taxon-name-part taxon-name-part-type="genus">Gasteracantha</tp:taxon-name-part></tp:taxon-name></italic>.</article-title><source>Proceedings of the Zoological Society of London</source><volume>47</volume>(<issue>2</issue>): <fpage>279</fpage>–<lpage>293</lpage>. <ext-link xlink:type="simple" ext-link-type="doi" xlink:href="10.1111/j.1096-3642.1879.tb02656.x">https://doi.org/10.1111/j.1096-3642.1879.tb02656.x</ext-link></mixed-citation></ref><ref id="B65"><mixed-citation xmlns:xlink="http://www.w3.org/1999/xlink" xlink:type="simple"><person-group><name name-style="western"><surname>Pocock</surname><given-names>RI</given-names></name></person-group> (<year>1900</year>) <source>The fauna of British India, including Ceylon and Burma. <tp:taxon-name><tp:taxon-name-part taxon-name-part-type="class">Arachnida</tp:taxon-name-part></tp:taxon-name>. (Vol. I).</source><publisher-name>Taylor and Francis</publisher-name>, <publisher-loc>London</publisher-loc>, <size units="page">279 pp</size>. <ext-link xlink:type="simple" ext-link-type="doi" xlink:href="10.5962/bhl.title.17227">https://doi.org/10.5962/bhl.title.17227</ext-link></mixed-citation></ref><ref id="B85"><mixed-citation xmlns:xlink="http://www.w3.org/1999/xlink" xlink:type="simple"><person-group><name name-style="western"><surname>Tan</surname><given-names>J</given-names></name><name name-style="western"><surname>Chan</surname><given-names>ZJ</given-names></name><name name-style="western"><surname>Ong</surname><given-names>CA</given-names></name><name name-style="western"><surname>Yong</surname><given-names>HS</given-names></name></person-group> (<year>2019</year>) <article-title>Phylogenetic relationships of <italic><tp:taxon-name><tp:taxon-name-part taxon-name-part-type="genus">Actinacantha</tp:taxon-name-part></tp:taxon-name></italic> Simon, <italic><tp:taxon-name><tp:taxon-name-part taxon-name-part-type="genus">Gasteracantha</tp:taxon-name-part></tp:taxon-name></italic> Sundevall, <italic><tp:taxon-name><tp:taxon-name-part taxon-name-part-type="genus">Macracantha</tp:taxon-name-part></tp:taxon-name></italic> Hasselt and <italic><tp:taxon-name><tp:taxon-name-part taxon-name-part-type="genus">Thelacantha</tp:taxon-name-part></tp:taxon-name></italic> Simon spiny orbweavers (<tp:taxon-name><tp:taxon-name-part taxon-name-part-type="order">Araneae</tp:taxon-name-part></tp:taxon-name>: <tp:taxon-name><tp:taxon-name-part taxon-name-part-type="family">Araneidae</tp:taxon-name-part></tp:taxon-name>) in Peninsular Malaysia.</article-title><source>Raffles Bulletin of Zoology</source><volume>67</volume>: <fpage>32</fpage>–<lpage>55</lpage>. <ext-link xlink:type="simple" ext-link-type="doi" xlink:href="10.26107/RBZ-2019-0003">https://doi.org/10.26107/RBZ-2019-0003</ext-link></mixed-citation></ref><ref id="B80"><mixed-citation xmlns:xlink="http://www.w3.org/1999/xlink" xlink:type="simple"><person-group><name name-style="western"><surname>Simon</surname><given-names>E</given-names></name></person-group> (<year>1877</year>) <article-title>Etudes arachnologiques. 6e mémoire. X. Arachnides nouveaux ou peu connus.</article-title><source>Annales de la Société entomologique de France</source><volume>7</volume>(<issue>5</issue>): <fpage>225</fpage>–<lpage>242</lpage>.</mixed-citation></ref><ref id="B96"><mixed-citation xmlns:xlink="http://www.w3.org/1999/xlink" xlink:type="simple"><person-group><name name-style="western"><surname>Workman</surname><given-names>T</given-names></name><name name-style="western"><surname>Workman</surname><given-names>ME</given-names></name></person-group> (<year>1892</year>) Malaysian spiders. Belfast, 8 pp.</mixed-citation></ref></ref-list></tp:taxon-treatment>
