# Supplementary material for: A review of the taxonomy of spiny-backed orb-weaving spiders of the subfamily Gasteracanthinae (Araneae, Araneidae) in Thailand
Source: Zookeys. 2021 Apr 16;1032:17–62. doi: 10.3897/zookeys.1032.62001 (PMC8065025; doi:10.3897/zookeys.1032.62001)
Supplement: XML Treatment for Gasteracantha kuhli [file zookeys.1032.62001-treatment5.xml]

<!DOCTYPE tp:taxon-treatment
  PUBLIC "-//TaxonX//DTD Taxonomic Treatment Publishing DTD v0 20100105//EN" "tax-treatment-NSO.dtd">
<tp:taxon-treatment xmlns:tp="http://www.plazi.org/taxpub"><tp:treatment-meta><kwd-group><label>Taxon classification</label><kwd><named-content xmlns:xlink="http://www.w3.org/1999/xlink" content-type="kingdom">Animalia</named-content></kwd><kwd><named-content xmlns:xlink="http://www.w3.org/1999/xlink" content-type="order">Araneae</named-content></kwd><kwd><named-content xmlns:xlink="http://www.w3.org/1999/xlink" content-type="family">Araneidae</named-content></kwd></kwd-group><mixed-citation publication-type="journal"><person-group><name><surname>Macharoenboon</surname><given-names>Kongkit</given-names></name><name><surname>Siriwut</surname><given-names>Warut</given-names></name><name><surname>Jeratthitikul</surname><given-names>Ekgachai</given-names></name></person-group><article-title>A review of the taxonomy of spiny-backed orb-weaving spiders of the subfamily <tp:taxon-name><tp:taxon-name-part taxon-name-part-type="subfamily">Gasteracanthinae</tp:taxon-name-part></tp:taxon-name> (<tp:taxon-name><tp:taxon-name-part taxon-name-part-type="order">Araneae</tp:taxon-name-part></tp:taxon-name>, <tp:taxon-name><tp:taxon-name-part taxon-name-part-type="family">Araneidae</tp:taxon-name-part></tp:taxon-name>) in Thailand</article-title><source>Zookeys</source><day>16</day><month>4</month><year>2021</year><volume>1032</volume><fpage>17</fpage><lpage>62</lpage><pub-id pub-id-type="doi">10.3897/zookeys.1032.62001</pub-id></mixed-citation></tp:treatment-meta><tp:nomenclature><tp:taxon-name><object-id xmlns:xlink="http://www.w3.org/1999/xlink" content-type="arpha" xlink:type="simple">947E6F43-14D2-58D1-AAC1-A3B446CC8688</object-id>
              <tp:taxon-name-part taxon-name-part-type="genus" reg="Gasteracantha">Gasteracantha</tp:taxon-name-part>
              <tp:taxon-name-part taxon-name-part-type="species" reg="kuhli">kuhli</tp:taxon-name-part>
            </tp:taxon-name><tp:taxon-authority>C. L. Koch, 1837</tp:taxon-authority><xref ref-type="fig" rid="F8">Figures 8</xref><xref ref-type="fig" rid="F11">, 11J–L</xref><tp:nomenclature-citation-list><tp:nomenclature-citation><tp:taxon-name>
                  <tp:taxon-name-part taxon-name-part-type="genus" reg="Gasteracantha">Gasteracantha</tp:taxon-name-part> <tp:taxon-name-part taxon-name-part-type="species" reg="kuhli">kuhli</tp:taxon-name-part></tp:taxon-name><comment>C. L. Koch, 1837: 20, fig. 262. Type locality: Indonesia, Java.</comment></tp:nomenclature-citation><tp:nomenclature-citation><tp:taxon-name>
                  <tp:taxon-name-part taxon-name-part-type="genus" reg="Gasteracantha"/> <tp:taxon-name-part taxon-name-part-type="species" reg="kuhli"/></tp:taxon-name><comment>Full list of synonyms and usage of the name available in <xref ref-type="bibr" rid="B97">World Spider Catalog (2020)</xref>. </comment></tp:nomenclature-citation></tp:nomenclature-citation-list></tp:nomenclature><tp:treatment-sec sec-type="material" id="SECID0EV3AK"><title>Material.</title><p>Thailand • 5 ♀; Nakhon Ratchasima Province, Pak Chong District; <named-content xmlns:xlink="http://www.w3.org/1999/xlink" content-type="dwc:verbatimCoordinates" xlink:type="simple"><named-content content-type="geo-json" specific-use="{&#34;type&#34;:&#34;Point&#34;,&#34;coordinates&#34;:[101.400000,14.518333]}" id="NCID0E53AK" xlink:type="simple">14°31.10'N, 101°24.00'E</named-content></named-content>; <named-content xmlns:xlink="http://www.w3.org/1999/xlink" content-type="dwc:institutional_code" xlink:type="simple">MUMNH</named-content>-ARA-GAS002 • 5 ♀; Ubon Ratchathani Province, Na Chaluai District, Dom Yai Canal; <named-content xmlns:xlink="http://www.w3.org/1999/xlink" content-type="dwc:verbatimCoordinates" xlink:type="simple"><named-content content-type="geo-json" specific-use="{&#34;type&#34;:&#34;Point&#34;,&#34;coordinates&#34;:[105.154500,14.687500]}" id="NCID0EL4AK" xlink:type="simple">14°41.25'N, 105°09.27'E</named-content></named-content>; <named-content xmlns:xlink="http://www.w3.org/1999/xlink" content-type="dwc:institutional_code" xlink:type="simple">MUMNH</named-content>-ARA-GAS003 • 2 ♀; Kanchanaburi Province, Si Sawat District; <named-content xmlns:xlink="http://www.w3.org/1999/xlink" content-type="dwc:verbatimCoordinates" xlink:type="simple"><named-content content-type="geo-json" specific-use="{&#34;type&#34;:&#34;Point&#34;,&#34;coordinates&#34;:[99.134333,14.441500]}" id="NCID0EY4AK" xlink:type="simple">14°26.49'N, 99°08.06'E</named-content></named-content>; <named-content xmlns:xlink="http://www.w3.org/1999/xlink" content-type="dwc:institutional_code" xlink:type="simple">MUMNH</named-content>-ARA-GAS004 • 2 ♀; Surat Thani Province, Ko Pha-ngan District, Koh Tao Is.; <named-content xmlns:xlink="http://www.w3.org/1999/xlink" content-type="dwc:verbatimCoordinates" xlink:type="simple"><named-content content-type="geo-json" specific-use="{&#34;type&#34;:&#34;Point&#34;,&#34;coordinates&#34;:[99.818333,10.067333]}" id="NCID0EF5AK" xlink:type="simple">10°04.04'N, 99°49.10'E</named-content></named-content>; <named-content xmlns:xlink="http://www.w3.org/1999/xlink" content-type="dwc:institutional_code" xlink:type="simple">MUMNH</named-content>-ARA-GAS005 • 5 ♀; Samut Prakan Province, Phra Pradaeng District, Bang Kachao; <named-content xmlns:xlink="http://www.w3.org/1999/xlink" content-type="dwc:verbatimCoordinates" xlink:type="simple"><named-content content-type="geo-json" specific-use="{&#34;type&#34;:&#34;Point&#34;,&#34;coordinates&#34;:[100.557667,13.691667]}" id="NCID0ES5AK" xlink:type="simple">13°41.50'N, 100°33.46'E</named-content></named-content>; <named-content xmlns:xlink="http://www.w3.org/1999/xlink" content-type="dwc:institutional_code" xlink:type="simple">MUMNH</named-content>-ARA-GAS005 • 1 ♀; Surat Thani Province, Phanom District, Khlong Sok; <named-content xmlns:xlink="http://www.w3.org/1999/xlink" content-type="dwc:verbatimCoordinates" xlink:type="simple"><named-content content-type="geo-json" specific-use="{&#34;type&#34;:&#34;Point&#34;,&#34;coordinates&#34;:[98.530167,8.903333]}" id="NCID0E65AK" xlink:type="simple">08°54.20'N, 98°31.81'E</named-content></named-content>; <named-content xmlns:xlink="http://www.w3.org/1999/xlink" content-type="dwc:institutional_code" xlink:type="simple">MUMNH</named-content>-ARA-GAS007 • 4 ♀; Kanchanaburi Province, Sai Yok District; <named-content xmlns:xlink="http://www.w3.org/1999/xlink" content-type="dwc:verbatimCoordinates" xlink:type="simple"><named-content content-type="geo-json" specific-use="{&#34;type&#34;:&#34;Point&#34;,&#34;coordinates&#34;:[98.875667,14.415500]}" id="NCID0EM6AK" xlink:type="simple">14°24.93'N, 98°52.54'E</named-content></named-content>; <named-content xmlns:xlink="http://www.w3.org/1999/xlink" content-type="dwc:institutional_code" xlink:type="simple">MUMNH</named-content>-ARA-GAS027 • 5 ♀; Ratchaburi Province, Suan Phueng District; <named-content xmlns:xlink="http://www.w3.org/1999/xlink" content-type="dwc:verbatimCoordinates" xlink:type="simple"><named-content content-type="geo-json" specific-use="{&#34;type&#34;:&#34;Point&#34;,&#34;coordinates&#34;:[99.285667,13.550500]}" id="NCID0EZ6AK" xlink:type="simple">13°33.03'N, 99°17.14'E</named-content></named-content>; <named-content xmlns:xlink="http://www.w3.org/1999/xlink" content-type="dwc:institutional_code" xlink:type="simple">MUMNH</named-content>-ARA-GAS029 • 5 ♀; Ratchaburi Province, Suan Phueng District, Pachi Stream; <named-content xmlns:xlink="http://www.w3.org/1999/xlink" content-type="dwc:verbatimCoordinates" xlink:type="simple"><named-content content-type="geo-json" specific-use="{&#34;type&#34;:&#34;Point&#34;,&#34;coordinates&#34;:[99.314667,13.519667]}" id="NCID0EGABK" xlink:type="simple">13°31.18'N, 99°18.88'E</named-content></named-content>; <named-content xmlns:xlink="http://www.w3.org/1999/xlink" content-type="dwc:institutional_code" xlink:type="simple">MUMNH</named-content>-ARA-GAS030 • 5 ♀; Samut Prakan Province, Phra Pradaeng District, Bang Kachao; <named-content xmlns:xlink="http://www.w3.org/1999/xlink" content-type="dwc:verbatimCoordinates" xlink:type="simple"><named-content content-type="geo-json" specific-use="{&#34;type&#34;:&#34;Point&#34;,&#34;coordinates&#34;:[100.565500,13.697500]}" id="NCID0ETABK" xlink:type="simple">13°41.85'N, 100°33.93'E</named-content></named-content>; <named-content xmlns:xlink="http://www.w3.org/1999/xlink" content-type="dwc:institutional_code" xlink:type="simple">MUMNH</named-content>-ARA-GAS033 • 4 ♀; Trang Province, Mueang District, Ban Pho; <named-content xmlns:xlink="http://www.w3.org/1999/xlink" content-type="dwc:verbatimCoordinates" xlink:type="simple"><named-content content-type="geo-json" specific-use="{&#34;type&#34;:&#34;Point&#34;,&#34;coordinates&#34;:[99.652667,7.569667]}" id="NCID0EABBK" xlink:type="simple">07°34.18'N, 99°39.16'E</named-content></named-content>; <named-content xmlns:xlink="http://www.w3.org/1999/xlink" content-type="dwc:institutional_code" xlink:type="simple">MUMNH</named-content>-ARA-GAS039 • 2 ♀; Ranong Province, Suk Samran District, Na Kha; <named-content xmlns:xlink="http://www.w3.org/1999/xlink" content-type="dwc:verbatimCoordinates" xlink:type="simple"><named-content content-type="geo-json" specific-use="{&#34;type&#34;:&#34;Point&#34;,&#34;coordinates&#34;:[98.429167,9.395833]}" id="NCID0ENBBK" xlink:type="simple">09°23.75'N, 98°25.75'E</named-content></named-content>; <named-content xmlns:xlink="http://www.w3.org/1999/xlink" content-type="dwc:institutional_code" xlink:type="simple">MUMNH</named-content>-ARA-GAS040 • 5 ♀; Krabi Province, Mueang District, Krabi Noi; <named-content xmlns:xlink="http://www.w3.org/1999/xlink" content-type="dwc:verbatimCoordinates" xlink:type="simple"><named-content content-type="geo-json" specific-use="{&#34;type&#34;:&#34;Point&#34;,&#34;coordinates&#34;:[98.925000,8.125667]}" id="NCID0E1BBK" xlink:type="simple">08°07.54'N, 98°55.50'E</named-content></named-content>; <named-content xmlns:xlink="http://www.w3.org/1999/xlink" content-type="dwc:institutional_code" xlink:type="simple">MUMNH</named-content>-ARA-GAS042 • 5 ♀; Phrae Province, Mueang District; <named-content xmlns:xlink="http://www.w3.org/1999/xlink" content-type="dwc:verbatimCoordinates" xlink:type="simple"><named-content content-type="geo-json" specific-use="{&#34;type&#34;:&#34;Point&#34;,&#34;coordinates&#34;:[100.130167,18.143000]}" id="NCID0EHCBK" xlink:type="simple">18°08.58'N, 100°07.81'E</named-content></named-content>; <named-content xmlns:xlink="http://www.w3.org/1999/xlink" content-type="dwc:institutional_code" xlink:type="simple">MUMNH</named-content>-ARA-GAS046 • 4 ♀; Mae Hong Son Province, Mueang District, Pang Mu; <named-content xmlns:xlink="http://www.w3.org/1999/xlink" content-type="dwc:verbatimCoordinates" xlink:type="simple"><named-content content-type="geo-json" specific-use="{&#34;type&#34;:&#34;Point&#34;,&#34;coordinates&#34;:[97.959667,19.302000]}" id="NCID0EUCBK" xlink:type="simple">19°18.12'N, 97°57.58'E</named-content></named-content>; <named-content xmlns:xlink="http://www.w3.org/1999/xlink" content-type="dwc:institutional_code" xlink:type="simple">MUMNH</named-content>-ARA-GAS048 • 2 ♀; Mae Hong Son Province, Mae La Noi District, Mae La Luang; <named-content xmlns:xlink="http://www.w3.org/1999/xlink" content-type="dwc:verbatimCoordinates" xlink:type="simple"><named-content content-type="geo-json" specific-use="{&#34;type&#34;:&#34;Point&#34;,&#34;coordinates&#34;:[97.897167,18.538500]}" id="NCID0EBDBK" xlink:type="simple">18°32.31'N, 97°53.83'E</named-content></named-content>; <named-content xmlns:xlink="http://www.w3.org/1999/xlink" content-type="dwc:institutional_code" xlink:type="simple">MUMNH</named-content>-ARA-GAS049 • 1 ♀; Loei Province, Mueang District, Kok Thong; <named-content xmlns:xlink="http://www.w3.org/1999/xlink" content-type="dwc:verbatimCoordinates" xlink:type="simple"><named-content content-type="geo-json" specific-use="{&#34;type&#34;:&#34;Point&#34;,&#34;coordinates&#34;:[101.597167,17.508833]}" id="NCID0EODBK" xlink:type="simple">17°30.53'N, 101°35.83'E</named-content></named-content>; <named-content xmlns:xlink="http://www.w3.org/1999/xlink" content-type="dwc:institutional_code" xlink:type="simple">MUMNH</named-content>-ARA-GAS054 • 1 ♀; Loei Province, Pak Chom District, Huai Bo Suen; <named-content xmlns:xlink="http://www.w3.org/1999/xlink" content-type="dwc:verbatimCoordinates" xlink:type="simple"><named-content content-type="geo-json" specific-use="{&#34;type&#34;:&#34;Point&#34;,&#34;coordinates&#34;:[101.972167,17.746333]}" id="NCID0E2DBK" xlink:type="simple">17°44.78'N, 101°58.33'E</named-content></named-content>; <named-content xmlns:xlink="http://www.w3.org/1999/xlink" content-type="dwc:institutional_code" xlink:type="simple">MUMNH</named-content>-ARA-GAS055 • 5 ♀; Udon Thani Province, Nam Som District; <named-content xmlns:xlink="http://www.w3.org/1999/xlink" content-type="dwc:verbatimCoordinates" xlink:type="simple"><named-content content-type="geo-json" specific-use="{&#34;type&#34;:&#34;Point&#34;,&#34;coordinates&#34;:[102.100333,17.782167]}" id="NCID0EIEBK" xlink:type="simple">17°46.93'N, 102°06.02'E</named-content></named-content>; <named-content xmlns:xlink="http://www.w3.org/1999/xlink" content-type="dwc:institutional_code" xlink:type="simple">MUMNH</named-content>-ARA-GAS056 • 1 ♀; Nakhon Ratchasima Province, Mueang District, Suranari University; <named-content xmlns:xlink="http://www.w3.org/1999/xlink" content-type="dwc:verbatimCoordinates" xlink:type="simple"><named-content content-type="geo-json" specific-use="{&#34;type&#34;:&#34;Point&#34;,&#34;coordinates&#34;:[102.021167,14.882833]}" id="NCID0EVEBK" xlink:type="simple">14°52.97'N, 102°01.27'E</named-content></named-content>; <named-content xmlns:xlink="http://www.w3.org/1999/xlink" content-type="dwc:institutional_code" xlink:type="simple">MUMNH</named-content>-ARA-GAS057 • 5 ♀; Prachuap Khiri Khan Province, Bang Saphan District, Khao Ma Rong Cave; <named-content xmlns:xlink="http://www.w3.org/1999/xlink" content-type="dwc:verbatimCoordinates" xlink:type="simple"><named-content content-type="geo-json" specific-use="{&#34;type&#34;:&#34;Point&#34;,&#34;coordinates&#34;:[99.494167,11.202833]}" id="NCID0ECFBK" xlink:type="simple">11°12.17'N, 99°29.65'E</named-content></named-content>; <named-content xmlns:xlink="http://www.w3.org/1999/xlink" content-type="dwc:institutional_code" xlink:type="simple">MUMNH</named-content>-ARA-GAS060 • 2 ♀; Chumphon Province, Tha Sae District, Pisadarn Cave; <named-content xmlns:xlink="http://www.w3.org/1999/xlink" content-type="dwc:verbatimCoordinates" xlink:type="simple"><named-content content-type="geo-json" specific-use="{&#34;type&#34;:&#34;Point&#34;,&#34;coordinates&#34;:[99.229500,10.760000]}" id="NCID0EPFBK" xlink:type="simple">10°45.60'N, 99°13.77'E</named-content></named-content>; <named-content xmlns:xlink="http://www.w3.org/1999/xlink" content-type="dwc:institutional_code" xlink:type="simple">MUMNH</named-content>-ARA-GAS063 • 2 ♀; Surat Thani Province, Khiri Rat Nikhom District, Wang Badarn Cave; <named-content xmlns:xlink="http://www.w3.org/1999/xlink" content-type="dwc:verbatimCoordinates" xlink:type="simple"><named-content content-type="geo-json" specific-use="{&#34;type&#34;:&#34;Point&#34;,&#34;coordinates&#34;:[98.963833,8.908667]}" id="NCID0E3FBK" xlink:type="simple">08°54.52'N, 98°57.83'E</named-content></named-content>; <named-content xmlns:xlink="http://www.w3.org/1999/xlink" content-type="dwc:institutional_code" xlink:type="simple">MUMNH</named-content>-ARA-GAS066 • 1 ♀; Sa Kaeo Province, Khlong Hat District, Phet Pho Thong Cave; <named-content xmlns:xlink="http://www.w3.org/1999/xlink" content-type="dwc:verbatimCoordinates" xlink:type="simple"><named-content content-type="geo-json" specific-use="{&#34;type&#34;:&#34;Point&#34;,&#34;coordinates&#34;:[102.325833,13.413333]}" id="NCID0EJGBK" xlink:type="simple">13°24.80'N, 102°19.55'E</named-content></named-content>; <named-content xmlns:xlink="http://www.w3.org/1999/xlink" content-type="dwc:institutional_code" xlink:type="simple">MUMNH</named-content>-ARA-GAS072 • 1 ♀; Lopburi Province, Mueang District, Kok Toom; <named-content xmlns:xlink="http://www.w3.org/1999/xlink" content-type="dwc:verbatimCoordinates" xlink:type="simple"><named-content content-type="geo-json" specific-use="{&#34;type&#34;:&#34;Point&#34;,&#34;coordinates&#34;:[100.793833,14.813333]}" id="NCID0EWGBK" xlink:type="simple">14°48.80'N, 100°47.63'E</named-content></named-content>; <named-content xmlns:xlink="http://www.w3.org/1999/xlink" content-type="dwc:institutional_code" xlink:type="simple">MUMNH</named-content>-ARA-GAS074 • 1 ♀; Lopburi Province, Mueang District, Phra Tad Cave; <named-content xmlns:xlink="http://www.w3.org/1999/xlink" content-type="dwc:verbatimCoordinates" xlink:type="simple"><named-content content-type="geo-json" specific-use="{&#34;type&#34;:&#34;Point&#34;,&#34;coordinates&#34;:[100.824667,14.806667]}" id="NCID0EDHBK" xlink:type="simple">14°48.40'N, 100°49.48'E</named-content></named-content>; <named-content xmlns:xlink="http://www.w3.org/1999/xlink" content-type="dwc:institutional_code" xlink:type="simple">MUMNH</named-content>-ARA-GAS075 • 1 ♀; Chanthaburi Province, Mueang District, Khlong Narai; <named-content xmlns:xlink="http://www.w3.org/1999/xlink" content-type="dwc:verbatimCoordinates" xlink:type="simple"><named-content content-type="geo-json" specific-use="{&#34;type&#34;:&#34;Point&#34;,&#34;coordinates&#34;:[102.157500,12.591333]}" id="NCID0EQHBK" xlink:type="simple">12°35.48'N, 102°09.45'E</named-content></named-content>; <named-content xmlns:xlink="http://www.w3.org/1999/xlink" content-type="dwc:institutional_code" xlink:type="simple">MUMNH</named-content>-ARA-GAS078 • 2 ♀; Nakhon Nayok Province, Pak Phli District, Khun Dan Prakarn Chon Dam; <named-content xmlns:xlink="http://www.w3.org/1999/xlink" content-type="dwc:verbatimCoordinates" xlink:type="simple"><named-content content-type="geo-json" specific-use="{&#34;type&#34;:&#34;Point&#34;,&#34;coordinates&#34;:[101.321167,14.314667]}" id="NCID0E4HBK" xlink:type="simple">14°18.88'N, 101°19.27'E</named-content></named-content>; <named-content xmlns:xlink="http://www.w3.org/1999/xlink" content-type="dwc:institutional_code" xlink:type="simple">MUMNH</named-content>-ARA-GAS080 • 4 ♀; Kanchanaburi Province, Si Sawat District, Ong-ju Canal; <named-content xmlns:xlink="http://www.w3.org/1999/xlink" content-type="dwc:verbatimCoordinates" xlink:type="simple"><named-content content-type="geo-json" specific-use="{&#34;type&#34;:&#34;Point&#34;,&#34;coordinates&#34;:[99.092167,14.807500]}" id="NCID0EKIBK" xlink:type="simple">14°48.45'N, 99°05.53'E</named-content></named-content>; <named-content xmlns:xlink="http://www.w3.org/1999/xlink" content-type="dwc:institutional_code" xlink:type="simple">MUMNH</named-content>-ARA-GAS084 • 1 ♀; Phetchabun Province, Si Thep District, <named-content xmlns:xlink="http://www.w3.org/1999/xlink" content-type="dwc:verbatimCoordinates" xlink:type="simple"><named-content content-type="geo-json" specific-use="{&#34;type&#34;:&#34;Point&#34;,&#34;coordinates&#34;:[100.975500,15.475333]}" id="NCID0EXIBK" xlink:type="simple">15°28.52'N, 100°58.53'E</named-content></named-content>; <named-content xmlns:xlink="http://www.w3.org/1999/xlink" content-type="dwc:institutional_code" xlink:type="simple">MUMNH</named-content>-ARA-GAS085 • 1 ♀; Phetchabun Province, Lom Sak District; <named-content xmlns:xlink="http://www.w3.org/1999/xlink" content-type="dwc:verbatimCoordinates" xlink:type="simple"><named-content content-type="geo-json" specific-use="{&#34;type&#34;:&#34;Point&#34;,&#34;coordinates&#34;:[101.337000,16.728833]}" id="NCID0EEJBK" xlink:type="simple">16°43.73'N, 101°20.22'E</named-content></named-content>; <named-content xmlns:xlink="http://www.w3.org/1999/xlink" content-type="dwc:institutional_code" xlink:type="simple">MUMNH</named-content>-ARA-GAS087 • 2 ♀; Loei Province, Wang Saphung District, Pha Bing, <named-content xmlns:xlink="http://www.w3.org/1999/xlink" content-type="dwc:verbatimCoordinates" xlink:type="simple"><named-content content-type="geo-json" specific-use="{&#34;type&#34;:&#34;Point&#34;,&#34;coordinates&#34;:[101.760500,17.234167]}" id="NCID0ERJBK" xlink:type="simple">17°14.05'N, 101°45.63'E</named-content></named-content>; <named-content xmlns:xlink="http://www.w3.org/1999/xlink" content-type="dwc:institutional_code" xlink:type="simple">MUMNH</named-content>-ARA-GAS089 • 4 ♀; Phetchabun Province, Wichian Buri District, Wat Tham Thep Bandan, <named-content xmlns:xlink="http://www.w3.org/1999/xlink" content-type="dwc:verbatimCoordinates" xlink:type="simple"><named-content content-type="geo-json" specific-use="{&#34;type&#34;:&#34;Point&#34;,&#34;coordinates&#34;:[101.037833,15.757000]}" id="NCID0E5JBK" xlink:type="simple">15°45.42'N, 101°02.27'E</named-content></named-content>; <named-content xmlns:xlink="http://www.w3.org/1999/xlink" content-type="dwc:institutional_code" xlink:type="simple">MUMNH</named-content>-ARA-GAS090 • 2 ♀; Loei Province, Wang Saphung District, Pha Bing; <named-content xmlns:xlink="http://www.w3.org/1999/xlink" content-type="dwc:verbatimCoordinates" xlink:type="simple"><named-content content-type="geo-json" specific-use="{&#34;type&#34;:&#34;Point&#34;,&#34;coordinates&#34;:[101.737500,17.241167]}" id="NCID0ELKBK" xlink:type="simple">17°14.47'N, 101°44.25'E</named-content></named-content>; <named-content xmlns:xlink="http://www.w3.org/1999/xlink" content-type="dwc:institutional_code" xlink:type="simple">MUMNH</named-content>-ARA-GAS091 • 2 ♀; Loei Province, Chiang Khan District, Bu Hom; <named-content xmlns:xlink="http://www.w3.org/1999/xlink" content-type="dwc:verbatimCoordinates" xlink:type="simple"><named-content content-type="geo-json" specific-use="{&#34;type&#34;:&#34;Point&#34;,&#34;coordinates&#34;:[101.752167,17.917500]}" id="NCID0EYKBK" xlink:type="simple">17°55.05'N, 101°45.13'E</named-content></named-content>; <named-content xmlns:xlink="http://www.w3.org/1999/xlink" content-type="dwc:institutional_code" xlink:type="simple">MUMNH</named-content>-ARA-GAS092 • 1 ♀; Loei Province, Phu Kradueng District, Pha Nok Khao; <named-content xmlns:xlink="http://www.w3.org/1999/xlink" content-type="dwc:verbatimCoordinates" xlink:type="simple"><named-content content-type="geo-json" specific-use="{&#34;type&#34;:&#34;Point&#34;,&#34;coordinates&#34;:[101.954667,16.894167]}" id="NCID0EFLBK" xlink:type="simple">16°53.65'N, 101°57.28'E</named-content></named-content>; <named-content xmlns:xlink="http://www.w3.org/1999/xlink" content-type="dwc:institutional_code" xlink:type="simple">MUMNH</named-content>-ARA-GAS093 • 2 ♀; Phetchabun Province, Mueang District, Wat Nam Pang Cave; <named-content xmlns:xlink="http://www.w3.org/1999/xlink" content-type="dwc:verbatimCoordinates" xlink:type="simple"><named-content content-type="geo-json" specific-use="{&#34;type&#34;:&#34;Point&#34;,&#34;coordinates&#34;:[101.136167,16.246167]}" id="NCID0ESLBK" xlink:type="simple">16°14.77'N, 101°08.17'E</named-content></named-content>; <named-content xmlns:xlink="http://www.w3.org/1999/xlink" content-type="dwc:institutional_code" xlink:type="simple">MUMNH</named-content>-ARA-GAS094 • 3 ♀; Chaiyaphum Province, Phakdi Chumphon District, Wua Daeng Cave; <named-content xmlns:xlink="http://www.w3.org/1999/xlink" content-type="dwc:verbatimCoordinates" xlink:type="simple"><named-content content-type="geo-json" specific-use="{&#34;type&#34;:&#34;Point&#34;,&#34;coordinates&#34;:[101.440833,16.075833]}" id="NCID0E6LBK" xlink:type="simple">16°04.55'N, 101°26.45'E</named-content></named-content>; <named-content xmlns:xlink="http://www.w3.org/1999/xlink" content-type="dwc:institutional_code" xlink:type="simple">MUMNH</named-content>-ARA-GAS095 • 3 ♀; Loei Province, Nong Hin District; <named-content xmlns:xlink="http://www.w3.org/1999/xlink" content-type="dwc:verbatimCoordinates" xlink:type="simple"><named-content content-type="geo-json" specific-use="{&#34;type&#34;:&#34;Point&#34;,&#34;coordinates&#34;:[101.736333,17.040333]}" id="NCID0EMMBK" xlink:type="simple">17°02.42'N, 101°44.18'E</named-content></named-content>; <named-content xmlns:xlink="http://www.w3.org/1999/xlink" content-type="dwc:institutional_code" xlink:type="simple">MUMNH</named-content>-ARA-GAS098 • 3 ♀; Chiang Mai Province, Mae Rim District, Mae Raem; <named-content xmlns:xlink="http://www.w3.org/1999/xlink" content-type="dwc:verbatimCoordinates" xlink:type="simple"><named-content content-type="geo-json" specific-use="{&#34;type&#34;:&#34;Point&#34;,&#34;coordinates&#34;:[98.908667,18.918333]}" id="NCID0EZMBK" xlink:type="simple">18°55.10'N, 98°54.52'E</named-content></named-content>; <named-content xmlns:xlink="http://www.w3.org/1999/xlink" content-type="dwc:institutional_code" xlink:type="simple">MUMNH</named-content>-ARA-GAS101 • 1 ♀; Chiang Mai Province, Mueang District; <named-content xmlns:xlink="http://www.w3.org/1999/xlink" content-type="dwc:verbatimCoordinates" xlink:type="simple"><named-content content-type="geo-json" specific-use="{&#34;type&#34;:&#34;Point&#34;,&#34;coordinates&#34;:[98.958833,18.782167]}" id="NCID0EGNBK" xlink:type="simple">18°46.93'N, 98°57.53'E</named-content></named-content>; <named-content xmlns:xlink="http://www.w3.org/1999/xlink" content-type="dwc:institutional_code" xlink:type="simple">MUMNH</named-content>-ARA-GAS103 • 2 ♀; Kanchanaburi Province, Thong Pha Phum District, Huai Kayeng; <named-content xmlns:xlink="http://www.w3.org/1999/xlink" content-type="dwc:verbatimCoordinates" xlink:type="simple"><named-content content-type="geo-json" specific-use="{&#34;type&#34;:&#34;Point&#34;,&#34;coordinates&#34;:[98.572000,14.630833]}" id="NCID0ETNBK" xlink:type="simple">14°37.85'N, 98°34.32'E</named-content></named-content>; <named-content xmlns:xlink="http://www.w3.org/1999/xlink" content-type="dwc:institutional_code" xlink:type="simple">MUMNH</named-content>-ARA-GAS110 • 1 ♀; Ratchaburi Province, Mueang District, Nam Phu; <named-content xmlns:xlink="http://www.w3.org/1999/xlink" content-type="dwc:verbatimCoordinates" xlink:type="simple"><named-content content-type="geo-json" specific-use="{&#34;type&#34;:&#34;Point&#34;,&#34;coordinates&#34;:[99.616167,13.557833]}" id="NCID0EAOBK" xlink:type="simple">13°33.47'N, 99°36.97'E</named-content></named-content>; <named-content xmlns:xlink="http://www.w3.org/1999/xlink" content-type="dwc:institutional_code" xlink:type="simple">MUMNH</named-content>-ARA-GAS114 • 2 ♀; Chiang Rai Province, Mae Fa Luang District; <named-content xmlns:xlink="http://www.w3.org/1999/xlink" content-type="dwc:verbatimCoordinates" xlink:type="simple"><named-content content-type="geo-json" specific-use="{&#34;type&#34;:&#34;Point&#34;,&#34;coordinates&#34;:[99.823667,20.237167]}" id="NCID0ENOBK" xlink:type="simple">20°14.23'N, 99°49.42'E</named-content></named-content>; <named-content xmlns:xlink="http://www.w3.org/1999/xlink" content-type="dwc:institutional_code" xlink:type="simple">MUMNH</named-content>-ARA-GAS123 • 3 ♀; Chiang Mai Province, Chiang Dao District; <named-content xmlns:xlink="http://www.w3.org/1999/xlink" content-type="dwc:institutional_code" xlink:type="simple">MUMNH</named-content>-ARA-GAS124.</p></tp:treatment-sec><tp:treatment-sec sec-type="diagnosis" id="SECID0E3OBK"><title>Diagnosis.</title><p>Sternum black with dull yellow hoof-shaped patch. Abdomen octagonal, slightly wider than long. Dorsal side of abdomen with black and white patches. Edge of abdomen smooth. Three pairs of spines similar in shape. Bases of anterior spines and median spines fused. Ventral side of abdomen blackish brown with scattered chalky yellow stripes. Anterior edge with ten sigilla in total: four sigilla in the middle, three sigilla on each side, placed near the base of anterior spines. Four median sigilla arranged in trapezoid shape. Posterior edge with ten sigilla in total: six sigilla in the middle near posterior margin, forming a straight line, the pair in the middle closely placed. Outer posterior edge with five sigilla, placed near posterior spines. Epigynum subtriangular with small subtriangular scape (Fig. <xref ref-type="fig" rid="F11">11F</xref>). Spermathecae round (Fig. <xref ref-type="fig" rid="F11">11G</xref>), ventrally partially overlapped by unconnected sclerotized structures on each side (Fig. <xref ref-type="fig" rid="F11">11H</xref>). Copulatory ducts encapsulated by sclerotized structure (Fig. <xref ref-type="fig" rid="F11">11G</xref>). Fertilization ducts emerging posteriorly from spermathecae (Fig. <xref ref-type="fig" rid="F11">11G</xref>).</p></tp:treatment-sec><tp:treatment-sec sec-type="variation" id="SECID0EWPBK"><title>Variation.</title><p>Color patterns on the abdomen of <italic><tp:taxon-name><tp:taxon-name-part taxon-name-part-type="genus" reg="Gasteracantha">G.</tp:taxon-name-part> <tp:taxon-name-part taxon-name-part-type="species" reg="kuhli">kuhli</tp:taxon-name-part></tp:taxon-name></italic> are variable, but commonly with inverse Y-band markings on the dorsal abdomen (Fig. <xref ref-type="fig" rid="F8">8A-C</xref>). Another morph is pale orange (Fig. <xref ref-type="fig" rid="F8">8D</xref>). This morph is newly discovered in this study. Its description is as follows: cephalothorax blackish brown with large dull yellow patches on each side, slightly longer than wide, clothed with short white hairs. Cephalic region highly elevated and abruptly sloped downward posteriorly, thoracic region overlapped by anterior side of abdomen. Eight eyes arranged into two rows subequal in size, located above the frontal margin: four median eyes form a trapezoid and are placed on a small protuberance at the middle of frontal margin, lateral eyes on each side placed on a tubercle near corner of frontal margin. Sternum dark brown with large hoof-shaped patch. Abdomen slightly wider than long, pale beige with small brown spots on margin. Six abdominal spines orangish brown, conical, tapering toward the tip. Anterior spines smallest, directed obliquely. Median spines pointed obliquely. Posterior spines largest, pointed backward with small brown spots near the bases. Ventral side of abdomen pale orange with scattered brown granules. Sigilla orangish brown. Ten anterior edge sigilla in total: six sigilla in the middle, two sigilla on each side near the base of anterior spines. Four median sigilla arranged in trapezoid. Ten posterior edge sigilla in total, the pair in the middle placed close together. Outer posterior edge with five sigilla near posterior spines.</p><fig id="F8" position="float" orientation="portrait"><object-id xmlns:xlink="http://www.w3.org/1999/xlink" content-type="doi" xlink:type="simple">10.3897/zookeys.1032.62001.figure8</object-id><object-id xmlns:xlink="http://www.w3.org/1999/xlink" content-type="arpha" xlink:type="simple">B33213EF-9C5A-522D-A844-1503C51C54E7</object-id><label>Figure 8.</label><caption><p>Females of <italic><tp:taxon-name><tp:taxon-name-part taxon-name-part-type="genus" reg="Gasteracantha">Gasteracantha</tp:taxon-name-part> <tp:taxon-name-part taxon-name-part-type="species" reg="kuhli">kuhli</tp:taxon-name-part></tp:taxon-name></italic> showing dorsal view (left) and ventral view (right) <bold>A–C</bold> black-white morph <bold>A</bold> specimen from Samut Prakan (<named-content xmlns:xlink="http://www.w3.org/1999/xlink" content-type="dwc:institutional_code" xlink:type="simple">MUMNH</named-content>-ARA-GAS033) <bold>B</bold> specimen from Lopburi (<named-content xmlns:xlink="http://www.w3.org/1999/xlink" content-type="dwc:institutional_code" xlink:type="simple">MUMNH</named-content>-ARA-GAS074) <bold>C</bold> specimen from Ratchaburi (<named-content xmlns:xlink="http://www.w3.org/1999/xlink" content-type="dwc:institutional_code" xlink:type="simple">MUMNH</named-content>-ARA-GAS029) <bold>D</bold> pale orange morph, specimen from Surat Thani (<named-content xmlns:xlink="http://www.w3.org/1999/xlink" content-type="dwc:institutional_code" xlink:type="simple">MUMNH</named-content>-ARA-GAS007).</p></caption><graphic xmlns:xlink="http://www.w3.org/1999/xlink" xlink:href="zookeys-1032-017-g008.jpg" position="float" orientation="portrait" xlink:type="simple" id="oo_532441.jpg"><uri content-type="original_file" xlink:type="simple">https://binary.pensoft.net/fig/532441</uri></graphic></fig></tp:treatment-sec><tp:treatment-sec sec-type="distribution" id="SECID0EFSBK"><title>Distribution and habitat.</title><p>Bhutan, China, Japan, Korea, Hong Kong, Taiwan, Cambodia, Thailand, Myanmar, Andaman and Nicobar Islands, Indonesia (Java, and Sumatra), Phi1ippines, and Singapore (<xref ref-type="bibr" rid="B4">Barrion and Litsinger 1995</xref>; <xref ref-type="bibr" rid="B77">Sen et al. 2015</xref>; <xref ref-type="bibr" rid="B97">World Spider Catalog 2020</xref>). <italic><tp:taxon-name><tp:taxon-name-part taxon-name-part-type="genus" reg="Gasteracantha">Gasteracantha</tp:taxon-name-part> <tp:taxon-name-part taxon-name-part-type="species" reg="kuhli">kuhli</tp:taxon-name-part></tp:taxon-name></italic> can be found in several habitats such as paddy fields, dipterocarp forest, dry evergreen forest and agriculture areas. The female spider builds a vertical web between shrubs or trees in open areas. The spiders sit at the center of web with head pointed downwards.</p></tp:treatment-sec><tp:treatment-sec><!--Section generated to contain objects referenced in tp:taxon-treatment.--><fig id="F11" position="float" orientation="portrait"><object-id xmlns:xlink="http://www.w3.org/1999/xlink" content-type="doi" xlink:type="simple">10.3897/zookeys.1032.62001.figure11</object-id><object-id xmlns:xlink="http://www.w3.org/1999/xlink" content-type="arpha" xlink:type="simple">2558EB22-A21E-5BA6-84CA-934EBCF27297</object-id><label>Figure 11.</label><caption><p>Female genitalia of <bold>A–C</bold><italic><tp:taxon-name><tp:taxon-name-part taxon-name-part-type="genus" reg="Gasteracantha">Gasteracantha</tp:taxon-name-part> <tp:taxon-name-part taxon-name-part-type="species" reg="diadesmia">diadesmia</tp:taxon-name-part></tp:taxon-name></italic><bold>D–F</bold><italic><tp:taxon-name><tp:taxon-name-part taxon-name-part-type="genus" reg="Gasteracantha">G.</tp:taxon-name-part> <tp:taxon-name-part taxon-name-part-type="species" reg="diardi">diardi</tp:taxon-name-part></tp:taxon-name></italic><bold>G–I</bold><italic><tp:taxon-name><tp:taxon-name-part taxon-name-part-type="genus" reg="Gasteracantha">G.</tp:taxon-name-part> <tp:taxon-name-part taxon-name-part-type="species" reg="doriae">doriae</tp:taxon-name-part></tp:taxon-name></italic><bold>J–L</bold><italic><tp:taxon-name><tp:taxon-name-part taxon-name-part-type="genus" reg="Gasteracantha">G.</tp:taxon-name-part> <tp:taxon-name-part taxon-name-part-type="species" reg="kuhli">kuhli</tp:taxon-name-part></tp:taxon-name></italic>. Genitalia are shown in dorsal view (<bold>A, D, G, J</bold>), ventral view from external (<bold>B, E, H, K</bold>), and posterior view (<bold>C, F, I, L</bold>).</p></caption><graphic xmlns:xlink="http://www.w3.org/1999/xlink" xlink:href="zookeys-1032-017-g011.jpg" position="float" orientation="portrait" xlink:type="simple" id="oo_532444.jpg"><uri content-type="original_file" xlink:type="simple">https://binary.pensoft.net/fig/532444</uri></graphic></fig></tp:treatment-sec><ref-list><ref id="B97"><mixed-citation xmlns:xlink="http://www.w3.org/1999/xlink" xlink:type="simple"><institution xlink:type="simple">World Spider Catalog</institution> (<year>2020</year>) World Spider Catalog. Version 21.0. Natural History Museum Bern. <ext-link xlink:type="simple" ext-link-type="uri" xlink:href="http://wsc.nmbe.ch">http://wsc.nmbe.ch</ext-link> [accessed on 10 Nov 2020]</mixed-citation></ref><ref id="B4"><mixed-citation xmlns:xlink="http://www.w3.org/1999/xlink" xlink:type="simple"><person-group><name name-style="western"><surname>Barrion</surname><given-names>AT</given-names></name><name name-style="western"><surname>Litsinger</surname><given-names>JA</given-names></name></person-group> (<year>1995</year>) <source>Riceland Spiders of South and Southeast Asia.</source><publisher-name>CAB International Wallingford</publisher-name>, <publisher-loc>UK</publisher-loc>, <size units="page">700 pp</size>.</mixed-citation></ref><ref id="B77"><mixed-citation xmlns:xlink="http://www.w3.org/1999/xlink" xlink:type="simple"><person-group><name name-style="western"><surname>Sen</surname><given-names>S</given-names></name><name name-style="western"><surname>Dhali</surname><given-names>DC</given-names></name><name name-style="western"><surname>Saha</surname><given-names>S</given-names></name><name name-style="western"><surname>Raychaudhuri</surname><given-names>D</given-names></name></person-group> (<year>2015</year>) <article-title>Spiders (<tp:taxon-name><tp:taxon-name-part taxon-name-part-type="order">Araneae</tp:taxon-name-part></tp:taxon-name>: <tp:taxon-name><tp:taxon-name-part taxon-name-part-type="class">Arachnida</tp:taxon-name-part></tp:taxon-name>) of reserve forests of Dooars: Gorumara National Park, Chapramari Wildlife Sanctuary and Mahananda Wildlife Sanctuary.</article-title><source>World Scientific News</source><volume>20</volume>: <fpage>1</fpage>–<lpage>339</lpage>.</mixed-citation></ref></ref-list></tp:taxon-treatment>
