# Supplementary material for: A review of the taxonomy of spiny-backed orb-weaving spiders of the subfamily Gasteracanthinae (Araneae, Araneidae) in Thailand
Source: Zookeys. 2021 Apr 16;1032:17–62. doi: 10.3897/zookeys.1032.62001 (PMC8065025; doi:10.3897/zookeys.1032.62001)
Supplement: XML Treatment for Gasteracantha clavigera [file zookeys.1032.62001-treatment6.xml]

<!DOCTYPE tp:taxon-treatment
  PUBLIC "-//TaxonX//DTD Taxonomic Treatment Publishing DTD v0 20100105//EN" "tax-treatment-NSO.dtd">
<tp:taxon-treatment xmlns:tp="http://www.plazi.org/taxpub"><tp:treatment-meta><kwd-group><label>Taxon classification</label><kwd><named-content xmlns:xlink="http://www.w3.org/1999/xlink" content-type="kingdom">Animalia</named-content></kwd><kwd><named-content xmlns:xlink="http://www.w3.org/1999/xlink" content-type="order">Araneae</named-content></kwd><kwd><named-content xmlns:xlink="http://www.w3.org/1999/xlink" content-type="family">Araneidae</named-content></kwd></kwd-group><mixed-citation publication-type="journal"><person-group><name><surname>Macharoenboon</surname><given-names>Kongkit</given-names></name><name><surname>Siriwut</surname><given-names>Warut</given-names></name><name><surname>Jeratthitikul</surname><given-names>Ekgachai</given-names></name></person-group><article-title>A review of the taxonomy of spiny-backed orb-weaving spiders of the subfamily <tp:taxon-name><tp:taxon-name-part taxon-name-part-type="subfamily">Gasteracanthinae</tp:taxon-name-part></tp:taxon-name> (<tp:taxon-name><tp:taxon-name-part taxon-name-part-type="order">Araneae</tp:taxon-name-part></tp:taxon-name>, <tp:taxon-name><tp:taxon-name-part taxon-name-part-type="family">Araneidae</tp:taxon-name-part></tp:taxon-name>) in Thailand</article-title><source>Zookeys</source><day>16</day><month>4</month><year>2021</year><volume>1032</volume><fpage>17</fpage><lpage>62</lpage><pub-id pub-id-type="doi">10.3897/zookeys.1032.62001</pub-id></mixed-citation></tp:treatment-meta><tp:nomenclature><tp:taxon-name><object-id xmlns:xlink="http://www.w3.org/1999/xlink" content-type="arpha" xlink:type="simple">A863E75D-62FC-5EDF-9173-378F18769A79</object-id>
              <tp:taxon-name-part taxon-name-part-type="genus" reg="Gasteracantha">Gasteracantha</tp:taxon-name-part>
              <tp:taxon-name-part taxon-name-part-type="species" reg="clavigera">clavigera</tp:taxon-name-part>
            </tp:taxon-name><tp:taxon-authority>Giebel, 1863</tp:taxon-authority><tp:nomenclature-citation-list><tp:nomenclature-citation><tp:taxon-name>
                  <tp:taxon-name-part taxon-name-part-type="genus" reg="Gasteracantha">Gasteracantha</tp:taxon-name-part> <tp:taxon-name-part taxon-name-part-type="species" reg="clavigera">clavigera</tp:taxon-name-part></tp:taxon-name><comment>Giebel, 1863: 307. Type locality: Siam.</comment></tp:nomenclature-citation><tp:nomenclature-citation><tp:taxon-name>
                  <tp:taxon-name-part taxon-name-part-type="genus" reg="Gasteracantha"/> <tp:taxon-name-part taxon-name-part-type="species" reg="clavigera"/></tp:taxon-name><comment>Full list of synonyms and usage of the name available in <xref ref-type="bibr" rid="B97">World Spider Catalog (2020)</xref>. </comment></tp:nomenclature-citation></tp:nomenclature-citation-list></tp:nomenclature><tp:treatment-sec sec-type="remarks" id="SECID0EZUBK"><title>Remarks.</title><p>The abdomen of <italic><tp:taxon-name><tp:taxon-name-part taxon-name-part-type="genus" reg="Gasteracantha">G.</tp:taxon-name-part> <tp:taxon-name-part taxon-name-part-type="species" reg="clavigera">clavigera</tp:taxon-name-part></tp:taxon-name></italic> is octagonal, slightly wider than long. Color of the abdomen is yellow, with black stripes near the anterior edge. The appearance of this species is similar to <italic><tp:taxon-name><tp:taxon-name-part taxon-name-part-type="genus" reg="Macracantha">M.</tp:taxon-name-part> <tp:taxon-name-part taxon-name-part-type="species" reg="hasselti">hasselti</tp:taxon-name-part></tp:taxon-name></italic> and <italic><tp:taxon-name><tp:taxon-name-part taxon-name-part-type="genus" reg="Macracantha">M.</tp:taxon-name-part> <tp:taxon-name-part taxon-name-part-type="species" reg="arcuata">arcuata.</tp:taxon-name-part></tp:taxon-name></italic> However, tips of median spines of <italic><tp:taxon-name><tp:taxon-name-part taxon-name-part-type="genus" reg="Gasteracantha">G.</tp:taxon-name-part> <tp:taxon-name-part taxon-name-part-type="species" reg="clavigera">clavigera</tp:taxon-name-part></tp:taxon-name></italic> are club-shaped, and decorated with a tuft of hairs (<xref ref-type="bibr" rid="B32">Giebel 1863</xref>; <xref ref-type="bibr" rid="B10">Butler 1873</xref>; <xref ref-type="bibr" rid="B80">Simon 1877</xref>).</p><p><italic><tp:taxon-name><tp:taxon-name-part taxon-name-part-type="genus" reg="Gasteracantha">Gasteracantha</tp:taxon-name-part> <tp:taxon-name-part taxon-name-part-type="species" reg="clavigera">clavigera</tp:taxon-name-part></tp:taxon-name></italic> was described by <xref ref-type="bibr" rid="B32">Giebel (1863)</xref>. However, only the name “Siam” [= Thailand] was mentioned, without any location details. <italic><tp:taxon-name><tp:taxon-name-part taxon-name-part-type="genus" reg="Gasteracantha">Gasteracantha</tp:taxon-name-part> <tp:taxon-name-part taxon-name-part-type="species" reg="clavigera">clavigera</tp:taxon-name-part></tp:taxon-name></italic> has been reported in the Malay Archipelago. Based on its distribution records from previous study, this species might be found in the southern part of Thailand (<xref ref-type="bibr" rid="B97">World Spider Catalog 2020</xref>).</p></tp:treatment-sec><tp:treatment-sec sec-type="distribution" id="SECID0EXXBK"><title>Distribution.</title><p>Thailand, Philippines (Luzon, Manilla, and Samar), and Indonesia (Sulawesi) (<xref ref-type="bibr" rid="B17">Dahl 1914</xref>; <xref ref-type="bibr" rid="B97">World Spider Catalog 2020</xref>).</p></tp:treatment-sec><ref-list><ref id="B97"><mixed-citation xmlns:xlink="http://www.w3.org/1999/xlink" xlink:type="simple"><institution xlink:type="simple">World Spider Catalog</institution> (<year>2020</year>) World Spider Catalog. Version 21.0. Natural History Museum Bern. <ext-link xlink:type="simple" ext-link-type="uri" xlink:href="http://wsc.nmbe.ch">http://wsc.nmbe.ch</ext-link> [accessed on 10 Nov 2020]</mixed-citation></ref><ref id="B32"><mixed-citation xmlns:xlink="http://www.w3.org/1999/xlink" xlink:type="simple"><person-group><name name-style="western"><surname>Giebel</surname><given-names>CG</given-names></name></person-group> (<year>1863</year>) <article-title>Drei und zwanzig neue und einige bekannte Spinnen der Hallischen Sammlung.</article-title><source>Zeitschrift für die gesammten Naturwissenschaft</source><volume>21</volume>: <fpage>306</fpage>–<lpage>328</lpage>.</mixed-citation></ref><ref id="B10"><mixed-citation xmlns:xlink="http://www.w3.org/1999/xlink" xlink:type="simple"><person-group><name name-style="western"><surname>Butler</surname><given-names>AG</given-names></name></person-group> (<year>1873</year>) <article-title>A monographic list of the species of <italic><tp:taxon-name><tp:taxon-name-part taxon-name-part-type="genus">Gasteracantha</tp:taxon-name-part></tp:taxon-name></italic> or crab-spiders, with descriptions of new species.</article-title><source>Transactions of the Entomological Society of London</source><volume>1873</volume>: <fpage>153</fpage>–<lpage>180</lpage>. <ext-link xlink:type="simple" ext-link-type="doi" xlink:href="10.1111/j.1365-2311.1873.tb00640.x">https://doi.org/10.1111/j.1365-2311.1873.tb00640.x</ext-link></mixed-citation></ref><ref id="B80"><mixed-citation xmlns:xlink="http://www.w3.org/1999/xlink" xlink:type="simple"><person-group><name name-style="western"><surname>Simon</surname><given-names>E</given-names></name></person-group> (<year>1877</year>) <article-title>Etudes arachnologiques. 6e mémoire. X. Arachnides nouveaux ou peu connus.</article-title><source>Annales de la Société entomologique de France</source><volume>7</volume>(<issue>5</issue>): <fpage>225</fpage>–<lpage>242</lpage>.</mixed-citation></ref><ref id="B17"><mixed-citation xmlns:xlink="http://www.w3.org/1999/xlink" xlink:type="simple"><person-group><name name-style="western"><surname>Dahl</surname><given-names>F</given-names></name></person-group> (<year>1914</year>) <article-title>Die Gasteracanthen des Berliner Zoologischen Museums und deren geographische Verbreitung.</article-title><source>Mitteilungen aus dem Zoologischen Museum in Berlin</source><volume>7</volume>: <fpage>235</fpage>–<lpage>301</lpage>.</mixed-citation></ref></ref-list></tp:taxon-treatment>
