# Supplementary material for: A review of the taxonomy of spiny-backed orb-weaving spiders of the subfamily Gasteracanthinae (Araneae, Araneidae) in Thailand
Source: Zookeys. 2021 Apr 16;1032:17–62. doi: 10.3897/zookeys.1032.62001 (PMC8065025; doi:10.3897/zookeys.1032.62001)
Supplement: XML Treatment for Gasteracantha irradiata [file zookeys.1032.62001-treatment8.xml]

<!DOCTYPE tp:taxon-treatment
  PUBLIC "-//TaxonX//DTD Taxonomic Treatment Publishing DTD v0 20100105//EN" "tax-treatment-NSO.dtd">
<tp:taxon-treatment xmlns:tp="http://www.plazi.org/taxpub"><tp:treatment-meta><kwd-group><label>Taxon classification</label><kwd><named-content xmlns:xlink="http://www.w3.org/1999/xlink" content-type="kingdom">Animalia</named-content></kwd><kwd><named-content xmlns:xlink="http://www.w3.org/1999/xlink" content-type="order">Araneae</named-content></kwd><kwd><named-content xmlns:xlink="http://www.w3.org/1999/xlink" content-type="family">Araneidae</named-content></kwd></kwd-group><mixed-citation publication-type="journal"><person-group><name><surname>Macharoenboon</surname><given-names>Kongkit</given-names></name><name><surname>Siriwut</surname><given-names>Warut</given-names></name><name><surname>Jeratthitikul</surname><given-names>Ekgachai</given-names></name></person-group><article-title>A review of the taxonomy of spiny-backed orb-weaving spiders of the subfamily <tp:taxon-name><tp:taxon-name-part taxon-name-part-type="subfamily">Gasteracanthinae</tp:taxon-name-part></tp:taxon-name> (<tp:taxon-name><tp:taxon-name-part taxon-name-part-type="order">Araneae</tp:taxon-name-part></tp:taxon-name>, <tp:taxon-name><tp:taxon-name-part taxon-name-part-type="family">Araneidae</tp:taxon-name-part></tp:taxon-name>) in Thailand</article-title><source>Zookeys</source><day>16</day><month>4</month><year>2021</year><volume>1032</volume><fpage>17</fpage><lpage>62</lpage><pub-id pub-id-type="doi">10.3897/zookeys.1032.62001</pub-id></mixed-citation></tp:treatment-meta><tp:nomenclature><tp:taxon-name><object-id xmlns:xlink="http://www.w3.org/1999/xlink" content-type="arpha" xlink:type="simple">CFE50804-D92B-5D66-AFEE-37F72278889D</object-id>
              <tp:taxon-name-part taxon-name-part-type="genus" reg="Gasteracantha">Gasteracantha</tp:taxon-name-part>
              <tp:taxon-name-part taxon-name-part-type="species" reg="irradiata">irradiata</tp:taxon-name-part>
            </tp:taxon-name><tp:taxon-authority>(Walckenaer, 1841)</tp:taxon-authority><tp:nomenclature-citation-list><tp:nomenclature-citation><tp:taxon-name>
                  <tp:taxon-name-part taxon-name-part-type="genus" reg="Plectana">Plectana</tp:taxon-name-part> <tp:taxon-name-part taxon-name-part-type="species" reg="irradiata">irradiata</tp:taxon-name-part></tp:taxon-name><comment>Walckenaer, 1841: 170. Type locality: Cochinchina.</comment></tp:nomenclature-citation><tp:nomenclature-citation><tp:taxon-name>
                  <tp:taxon-name-part taxon-name-part-type="genus" reg="Plectana"/> <tp:taxon-name-part taxon-name-part-type="species" reg="irradiata"/></tp:taxon-name><comment>Full list of synonyms and usage of the name available in <xref ref-type="bibr" rid="B97">World Spider Catalog (2020)</xref>. </comment></tp:nomenclature-citation></tp:nomenclature-citation-list></tp:nomenclature><tp:treatment-sec sec-type="remarks" id="SECID0E24BK"><title>Remarks.</title><p>The abdomen of <italic><tp:taxon-name><tp:taxon-name-part taxon-name-part-type="genus" reg="Gasteracantha">G.</tp:taxon-name-part> <tp:taxon-name-part taxon-name-part-type="species" reg="irradiata">irradiata</tp:taxon-name-part></tp:taxon-name></italic> is oval and wider than long. Color of the abdomen is yellowish. The anterior edge of the abdomen is strongly curved backwards. Abdominal sigilla are very small. Abdominal spines are reddish. Anterior spines are shortest. Median spines are longest (<xref ref-type="bibr" rid="B91">Walckenaer 1841</xref>; <xref ref-type="bibr" rid="B57">Merian 1911</xref>; <xref ref-type="bibr" rid="B17">Dahl 1914</xref>).</p><p>The specimens of <italic><tp:taxon-name><tp:taxon-name-part taxon-name-part-type="genus" reg="Gasteracantha">G.</tp:taxon-name-part> <tp:taxon-name-part taxon-name-part-type="species" reg="irradiata">irradiata</tp:taxon-name-part></tp:taxon-name></italic> collected from Thailand belong to Dahl’s collection (<xref ref-type="bibr" rid="B17">Dahl 1914</xref>). However, the sampling locality was only noted as “Siam.” Based on its distribution records from previous study, it is possible that <italic><tp:taxon-name><tp:taxon-name-part taxon-name-part-type="genus" reg="Gasteracantha">G.</tp:taxon-name-part> <tp:taxon-name-part taxon-name-part-type="species" reg="irradiata">irradiata</tp:taxon-name-part></tp:taxon-name></italic> might be found in the southern and/or eastern parts of Thailand (<xref ref-type="bibr" rid="B97">World Spider Catalog 2020</xref>). We failed to collect <italic><tp:taxon-name><tp:taxon-name-part taxon-name-part-type="genus" reg="Gasteracantha">G.</tp:taxon-name-part> <tp:taxon-name-part taxon-name-part-type="species" reg="irradiata">irradiata</tp:taxon-name-part></tp:taxon-name></italic> in this study.</p></tp:treatment-sec><tp:treatment-sec sec-type="distribution" id="SECID0EDACK"><title>Distribution and habitat.</title><p>Vietnam, Thailand, and Indonesia (Sulawesi, Sumatra, Lombok, and Java) (<xref ref-type="bibr" rid="B17">Dahl 1914</xref>; <xref ref-type="bibr" rid="B97">World Spider Catalog 2020</xref>).</p></tp:treatment-sec><ref-list><ref id="B97"><mixed-citation xmlns:xlink="http://www.w3.org/1999/xlink" xlink:type="simple"><institution xlink:type="simple">World Spider Catalog</institution> (<year>2020</year>) World Spider Catalog. Version 21.0. Natural History Museum Bern. <ext-link xlink:type="simple" ext-link-type="uri" xlink:href="http://wsc.nmbe.ch">http://wsc.nmbe.ch</ext-link> [accessed on 10 Nov 2020]</mixed-citation></ref><ref id="B91"><mixed-citation xmlns:xlink="http://www.w3.org/1999/xlink" xlink:type="simple"><person-group><name name-style="western"><surname>Walckenaer</surname><given-names>CA</given-names></name></person-group> (<year>1841</year>) <source>Histoire naturelle des Insects. Aptères. Tome deuxième.</source><publisher-name>Roret</publisher-name>, <publisher-loc>Paris</publisher-loc>, <size units="page">549 pp</size>.</mixed-citation></ref><ref id="B57"><mixed-citation xmlns:xlink="http://www.w3.org/1999/xlink" xlink:type="simple"><person-group><name name-style="western"><surname>Merian</surname><given-names>P</given-names></name></person-group> (<year>1911</year>) <article-title>Die Spinnenfauna von Celebes. Beiträge zur Tiergeographie im Indoaustralischen Archipel.</article-title><source>Zoologische Jahrbücher, Abteilung für Systematik, Geographie und Biologie der Tiere</source><volume>31</volume>: <fpage>165</fpage>–<lpage>354</lpage>.</mixed-citation></ref><ref id="B17"><mixed-citation xmlns:xlink="http://www.w3.org/1999/xlink" xlink:type="simple"><person-group><name name-style="western"><surname>Dahl</surname><given-names>F</given-names></name></person-group> (<year>1914</year>) <article-title>Die Gasteracanthen des Berliner Zoologischen Museums und deren geographische Verbreitung.</article-title><source>Mitteilungen aus dem Zoologischen Museum in Berlin</source><volume>7</volume>: <fpage>235</fpage>–<lpage>301</lpage>.</mixed-citation></ref></ref-list></tp:taxon-treatment>
