# Supplementary material for: A review of the taxonomy of spiny-backed orb-weaving spiders of the subfamily Gasteracanthinae (Araneae, Araneidae) in Thailand
Source: Zookeys. 2021 Apr 16;1032:17–62. doi: 10.3897/zookeys.1032.62001 (PMC8065025; doi:10.3897/zookeys.1032.62001)
Supplement: XML Treatment for Gasteracantha rubrospinis [file zookeys.1032.62001-treatment9.xml]

<!DOCTYPE tp:taxon-treatment
  PUBLIC "-//TaxonX//DTD Taxonomic Treatment Publishing DTD v0 20100105//EN" "tax-treatment-NSO.dtd">
<tp:taxon-treatment xmlns:tp="http://www.plazi.org/taxpub"><tp:treatment-meta><kwd-group><label>Taxon classification</label><kwd><named-content xmlns:xlink="http://www.w3.org/1999/xlink" content-type="kingdom">Animalia</named-content></kwd><kwd><named-content xmlns:xlink="http://www.w3.org/1999/xlink" content-type="order">Araneae</named-content></kwd><kwd><named-content xmlns:xlink="http://www.w3.org/1999/xlink" content-type="family">Araneidae</named-content></kwd></kwd-group><mixed-citation publication-type="journal"><person-group><name><surname>Macharoenboon</surname><given-names>Kongkit</given-names></name><name><surname>Siriwut</surname><given-names>Warut</given-names></name><name><surname>Jeratthitikul</surname><given-names>Ekgachai</given-names></name></person-group><article-title>A review of the taxonomy of spiny-backed orb-weaving spiders of the subfamily <tp:taxon-name><tp:taxon-name-part taxon-name-part-type="subfamily">Gasteracanthinae</tp:taxon-name-part></tp:taxon-name> (<tp:taxon-name><tp:taxon-name-part taxon-name-part-type="order">Araneae</tp:taxon-name-part></tp:taxon-name>, <tp:taxon-name><tp:taxon-name-part taxon-name-part-type="family">Araneidae</tp:taxon-name-part></tp:taxon-name>) in Thailand</article-title><source>Zookeys</source><day>16</day><month>4</month><year>2021</year><volume>1032</volume><fpage>17</fpage><lpage>62</lpage><pub-id pub-id-type="doi">10.3897/zookeys.1032.62001</pub-id></mixed-citation></tp:treatment-meta><tp:nomenclature><tp:taxon-name><object-id xmlns:xlink="http://www.w3.org/1999/xlink" content-type="arpha" xlink:type="simple">26AE522E-67F0-567B-B027-B3A6C687BF6C</object-id>
              <tp:taxon-name-part taxon-name-part-type="genus" reg="Gasteracantha">Gasteracantha</tp:taxon-name-part>
              <tp:taxon-name-part taxon-name-part-type="species" reg="rubrospinis">rubrospinis</tp:taxon-name-part>
            </tp:taxon-name><tp:taxon-authority>Guérin, 1838</tp:taxon-authority><tp:nomenclature-citation-list><tp:nomenclature-citation><tp:taxon-name>
                  <tp:taxon-name-part taxon-name-part-type="genus" reg="Gasteracantha">Gasteracantha</tp:taxon-name-part> <tp:taxon-name-part taxon-name-part-type="species" reg="rubrospinis">rubrospinis</tp:taxon-name-part></tp:taxon-name><comment>Guérin, 1838: 53. Type locality: Waigiou [Waigeo Island].</comment></tp:nomenclature-citation><tp:nomenclature-citation><tp:taxon-name>
                  <tp:taxon-name-part taxon-name-part-type="genus" reg="Gasteracantha"/> <tp:taxon-name-part taxon-name-part-type="species" reg="rubrospinis"/></tp:taxon-name><comment>Full list of synonyms and usage of the name available in <xref ref-type="bibr" rid="B97">World Spider Catalog (2020)</xref>. </comment></tp:nomenclature-citation></tp:nomenclature-citation-list></tp:nomenclature><tp:treatment-sec sec-type="remarks" id="SECID0EICCK"><title>Remarks.</title><p>The abdomen of <italic><tp:taxon-name><tp:taxon-name-part taxon-name-part-type="genus" reg="Gasteracantha">Gasteracantha</tp:taxon-name-part> <tp:taxon-name-part taxon-name-part-type="species" reg="rubrospinis">rubrospinis</tp:taxon-name-part></tp:taxon-name></italic> is wider than long. This species can be distinguished from other Thai <italic><tp:taxon-name><tp:taxon-name-part taxon-name-part-type="genus" reg="Gasteracantha">Gasteracantha</tp:taxon-name-part></tp:taxon-name></italic> by characteristics of their spines and the color pattern on the dorsal abdomen. The abdomen is bright yellow, with a large and incomplete horizontal black transverse band near the anterior edge. The abdominal spines are wider at the base, tapered toward the tip, and ending with a sharp point (<xref ref-type="bibr" rid="B35">Guérin 1838</xref>; <xref ref-type="bibr" rid="B80">Simon 1877</xref>; <xref ref-type="bibr" rid="B64">Pocock 1897</xref>). The reported specimens of <italic><tp:taxon-name><tp:taxon-name-part taxon-name-part-type="genus" reg="Gasteracantha">G.</tp:taxon-name-part> <tp:taxon-name-part taxon-name-part-type="species" reg="rubrospinis">rubrospinis</tp:taxon-name-part></tp:taxon-name></italic> from Thailand belong to Pocock’s collection (<xref ref-type="bibr" rid="B64">Pocock 1897</xref>). The locality was listed as “Patani” [= Pattani Province], the southernmost province of Thailand. No specimens were obtained in this study.</p></tp:treatment-sec><tp:treatment-sec sec-type="distribution" id="SECID0EXDCK"><title>Distribution and habitat.</title><p>Indonesia (Moluccas, Sulawesi, Lombok), New Caledonia, Guam, Thailand (Pattani Province) (<xref ref-type="bibr" rid="B64">Pocock 1897</xref>; <xref ref-type="bibr" rid="B97">World Spider Catalog 2020</xref>).</p></tp:treatment-sec><ref-list><ref id="B97"><mixed-citation xmlns:xlink="http://www.w3.org/1999/xlink" xlink:type="simple"><institution xlink:type="simple">World Spider Catalog</institution> (<year>2020</year>) World Spider Catalog. Version 21.0. Natural History Museum Bern. <ext-link xlink:type="simple" ext-link-type="uri" xlink:href="http://wsc.nmbe.ch">http://wsc.nmbe.ch</ext-link> [accessed on 10 Nov 2020]</mixed-citation></ref><ref id="B35"><mixed-citation xmlns:xlink="http://www.w3.org/1999/xlink" xlink:type="simple"><person-group><name name-style="western"><surname>Guérin-Méneville</surname><given-names>FE</given-names></name></person-group> (<year>1838</year>) Histoire naturelle des Crustacés, Arachnides et Insectes recueillis dans le Voyage autour du Monde de la Corvette de Sa Majesté, La Coquille, exécuté pendant les anées 1822–1825 sous le commandement du Capitaine Duperry. Paris 2(1: Zoologie): 51–56.</mixed-citation></ref><ref id="B80"><mixed-citation xmlns:xlink="http://www.w3.org/1999/xlink" xlink:type="simple"><person-group><name name-style="western"><surname>Simon</surname><given-names>E</given-names></name></person-group> (<year>1877</year>) <article-title>Etudes arachnologiques. 6e mémoire. X. Arachnides nouveaux ou peu connus.</article-title><source>Annales de la Société entomologique de France</source><volume>7</volume>(<issue>5</issue>): <fpage>225</fpage>–<lpage>242</lpage>.</mixed-citation></ref><ref id="B64"><mixed-citation xmlns:xlink="http://www.w3.org/1999/xlink" xlink:type="simple"><person-group><name name-style="western"><surname>Pocock</surname><given-names>RI</given-names></name></person-group> (<year>1897</year>) <article-title>Spinnen (<tp:taxon-name><tp:taxon-name-part taxon-name-part-type="order">Araneae</tp:taxon-name-part></tp:taxon-name>).</article-title> In: <person-group><name name-style="western"><surname>Kükenthal</surname><given-names>W</given-names></name></person-group> (<role>Ed.</role>) <issue-title>Ergebnisse einer zoologische Forschungsreise in dem Molukken und Borneo.</issue-title><source>Abhandlungen der Senckenbergischen Naturforschenden Gesellschaft</source><volume>23</volume>: <fpage>591</fpage>–<lpage>629</lpage>.</mixed-citation></ref></ref-list></tp:taxon-treatment>
