# Supplementary material for: A review of the taxonomy of spiny-backed orb-weaving spiders of the subfamily Gasteracanthinae (Araneae, Araneidae) in Thailand
Source: Zookeys. 2021 Apr 16;1032:17–62. doi: 10.3897/zookeys.1032.62001 (PMC8065025; doi:10.3897/zookeys.1032.62001)
Supplement: XML Treatment for Macracantha [file zookeys.1032.62001-treatment10.xml]

<!DOCTYPE tp:taxon-treatment
  PUBLIC "-//TaxonX//DTD Taxonomic Treatment Publishing DTD v0 20100105//EN" "tax-treatment-NSO.dtd">
<tp:taxon-treatment xmlns:tp="http://www.plazi.org/taxpub"><tp:treatment-meta><kwd-group><label>Taxon classification</label><kwd><named-content xmlns:xlink="http://www.w3.org/1999/xlink" content-type="kingdom">Animalia</named-content></kwd><kwd><named-content xmlns:xlink="http://www.w3.org/1999/xlink" content-type="order">Araneae</named-content></kwd><kwd><named-content xmlns:xlink="http://www.w3.org/1999/xlink" content-type="family">Araneidae</named-content></kwd></kwd-group><mixed-citation publication-type="journal"><person-group><name><surname>Macharoenboon</surname><given-names>Kongkit</given-names></name><name><surname>Siriwut</surname><given-names>Warut</given-names></name><name><surname>Jeratthitikul</surname><given-names>Ekgachai</given-names></name></person-group><article-title>A review of the taxonomy of spiny-backed orb-weaving spiders of the subfamily <tp:taxon-name><tp:taxon-name-part taxon-name-part-type="subfamily">Gasteracanthinae</tp:taxon-name-part></tp:taxon-name> (<tp:taxon-name><tp:taxon-name-part taxon-name-part-type="order">Araneae</tp:taxon-name-part></tp:taxon-name>, <tp:taxon-name><tp:taxon-name-part taxon-name-part-type="family">Araneidae</tp:taxon-name-part></tp:taxon-name>) in Thailand</article-title><source>Zookeys</source><day>16</day><month>4</month><year>2021</year><volume>1032</volume><fpage>17</fpage><lpage>62</lpage><pub-id pub-id-type="doi">10.3897/zookeys.1032.62001</pub-id></mixed-citation></tp:treatment-meta><tp:nomenclature><label>Genus</label><tp:taxon-name><object-id xmlns:xlink="http://www.w3.org/1999/xlink" content-type="arpha" xlink:type="simple">EA5E140D-B608-5462-8220-5FDC0608300C</object-id>
              <tp:taxon-name-part taxon-name-part-type="genus" reg="Macracantha">Macracantha</tp:taxon-name-part>
            </tp:taxon-name><tp:taxon-authority>Simon, 1864</tp:taxon-authority></tp:nomenclature><tp:treatment-sec sec-type="type species" id="SECID0EFFCK"><title>Type species.</title><p><italic><tp:taxon-name><tp:taxon-name-part taxon-name-part-type="genus" reg="Aranea">Aranea</tp:taxon-name-part> <tp:taxon-name-part taxon-name-part-type="species" reg="arcuata">arcuata</tp:taxon-name-part></tp:taxon-name></italic> Fabricius, 1793</p></tp:treatment-sec><tp:treatment-sec sec-type="diagnosis" id="SECID0EWFCK"><title>Diagnosis.</title><p>Cephalic region highly elevated near the middle, abruptly sloped downward posteriorly. Median ocular quadrangle wider behind than in front. Cephalothorax overlapping anterior abdomen. Sternum heart-shaped, pointed posteriorly, concave anteriorly below labium. Abdomen octagonal with three pairs of spines, and sigilla on dorsal and ventral sides. Anterior edge of abdomen curved between median spines. Dorsal sigilla teardrop-shaped, subequal in size, arranged in three rows, and situated near the anterior edge, posterior edge, and behind the posterior edge. Four median sigilla arranged in a trapezoid. Median spines well developed, elongated. Ventral tubercle is absent. Spinnerets placed on elevated black sclerotized structure, forming a shape like a shield volcano. Legs elongated.</p></tp:treatment-sec><tp:treatment-sec sec-type="remarks" id="SECID0E2FCK"><title>Remarks.</title><p><italic><tp:taxon-name><tp:taxon-name-part taxon-name-part-type="genus" reg="Macracantha">Macracantha</tp:taxon-name-part></tp:taxon-name></italic> was formerly classified as a subgenus of <italic><tp:taxon-name><tp:taxon-name-part taxon-name-part-type="genus" reg="Gasteracantha">Gasteracantha</tp:taxon-name-part></tp:taxon-name></italic>, but later elevated to an independent genus by <xref ref-type="bibr" rid="B25">Emerit (1974)</xref>. This genus now consists of two species, <italic><tp:taxon-name><tp:taxon-name-part taxon-name-part-type="genus" reg="Macracantha">M.</tp:taxon-name-part> <tp:taxon-name-part taxon-name-part-type="species" reg="arcuata">arcuata</tp:taxon-name-part></tp:taxon-name></italic> (<xref ref-type="bibr" rid="B97">World Spider Catalog 2020</xref>) and <italic><tp:taxon-name><tp:taxon-name-part taxon-name-part-type="genus" reg="Macracantha">M.</tp:taxon-name-part> <tp:taxon-name-part taxon-name-part-type="species" reg="hasselti">hasselti</tp:taxon-name-part></tp:taxon-name></italic> (this study). The latter species is currently transferred to <italic><tp:taxon-name><tp:taxon-name-part taxon-name-part-type="genus" reg="Macracantha">Macracantha</tp:taxon-name-part></tp:taxon-name></italic> according to phylogenetic analyses and anatomical evidence in this study.</p></tp:treatment-sec><ref-list><ref id="B25"><mixed-citation xmlns:xlink="http://www.w3.org/1999/xlink" xlink:type="simple"><person-group><name name-style="western"><surname>Emerit</surname><given-names>M</given-names></name></person-group> (<year>1974</year>) <article-title>Arachnides araignées <tp:taxon-name><tp:taxon-name-part taxon-name-part-type="family">Araneidae</tp:taxon-name-part></tp:taxon-name><tp:taxon-name><tp:taxon-name-part taxon-name-part-type="subfamily">Gasteracanthinae</tp:taxon-name-part></tp:taxon-name>.</article-title><source>Faune Madagascar</source><volume>38</volume>: <fpage>1</fpage>–<lpage>215</lpage>.</mixed-citation></ref><ref id="B97"><mixed-citation xmlns:xlink="http://www.w3.org/1999/xlink" xlink:type="simple"><institution xlink:type="simple">World Spider Catalog</institution> (<year>2020</year>) World Spider Catalog. Version 21.0. Natural History Museum Bern. <ext-link xlink:type="simple" ext-link-type="uri" xlink:href="http://wsc.nmbe.ch">http://wsc.nmbe.ch</ext-link> [accessed on 10 Nov 2020]</mixed-citation></ref></ref-list></tp:taxon-treatment>
