# Supplementary material for: A review of the taxonomy of spiny-backed orb-weaving spiders of the subfamily Gasteracanthinae (Araneae, Araneidae) in Thailand
Source: Zookeys. 2021 Apr 16;1032:17–62. doi: 10.3897/zookeys.1032.62001 (PMC8065025; doi:10.3897/zookeys.1032.62001)
Supplement: XML Treatment for Macracantha hasselti [file zookeys.1032.62001-treatment12.xml]

<!DOCTYPE tp:taxon-treatment
  PUBLIC "-//TaxonX//DTD Taxonomic Treatment Publishing DTD v0 20100105//EN" "tax-treatment-NSO.dtd">
<tp:taxon-treatment xmlns:tp="http://www.plazi.org/taxpub"><tp:treatment-meta><kwd-group><label>Taxon classification</label><kwd><named-content xmlns:xlink="http://www.w3.org/1999/xlink" content-type="kingdom">Animalia</named-content></kwd><kwd><named-content xmlns:xlink="http://www.w3.org/1999/xlink" content-type="order">Araneae</named-content></kwd><kwd><named-content xmlns:xlink="http://www.w3.org/1999/xlink" content-type="family">Araneidae</named-content></kwd></kwd-group><mixed-citation publication-type="journal"><person-group><name><surname>Macharoenboon</surname><given-names>Kongkit</given-names></name><name><surname>Siriwut</surname><given-names>Warut</given-names></name><name><surname>Jeratthitikul</surname><given-names>Ekgachai</given-names></name></person-group><article-title>A review of the taxonomy of spiny-backed orb-weaving spiders of the subfamily <tp:taxon-name><tp:taxon-name-part taxon-name-part-type="subfamily">Gasteracanthinae</tp:taxon-name-part></tp:taxon-name> (<tp:taxon-name><tp:taxon-name-part taxon-name-part-type="order">Araneae</tp:taxon-name-part></tp:taxon-name>, <tp:taxon-name><tp:taxon-name-part taxon-name-part-type="family">Araneidae</tp:taxon-name-part></tp:taxon-name>) in Thailand</article-title><source>Zookeys</source><day>16</day><month>4</month><year>2021</year><volume>1032</volume><fpage>17</fpage><lpage>62</lpage><pub-id pub-id-type="doi">10.3897/zookeys.1032.62001</pub-id></mixed-citation></tp:treatment-meta><tp:nomenclature><tp:taxon-name><object-id xmlns:xlink="http://www.w3.org/1999/xlink" content-type="arpha" xlink:type="simple">6D483374-4B4E-50FC-86C5-A821DB4CB422</object-id>
              <tp:taxon-name-part taxon-name-part-type="genus" reg="Macracantha">Macracantha</tp:taxon-name-part>
              <tp:taxon-name-part taxon-name-part-type="species" reg="hasselti">hasselti</tp:taxon-name-part>
            </tp:taxon-name><tp:taxon-authority>(C. L. Koch, 1837)</tp:taxon-authority><tp:taxon-status xmlns:xlink="http://www.w3.org/1999/xlink" xlink:type="simple">comb. nov.</tp:taxon-status><xref ref-type="fig" rid="F9">Figures 9C–D</xref><xref ref-type="fig" rid="F12">, 12D–I</xref><tp:nomenclature-citation-list><tp:nomenclature-citation><tp:taxon-name>
                  <tp:taxon-name-part taxon-name-part-type="genus" reg="Gasteracantha">Gasteracantha</tp:taxon-name-part> <tp:taxon-name-part taxon-name-part-type="species" reg="hasseltii">hasseltii</tp:taxon-name-part></tp:taxon-name><comment>C. L. Koch, 1837: 29, fig. 267. Type locality: Indonesia, Java.</comment></tp:nomenclature-citation><tp:nomenclature-citation><tp:taxon-name>
                  <tp:taxon-name-part taxon-name-part-type="genus" reg="Gasteracantha"/> <tp:taxon-name-part taxon-name-part-type="species" reg="hasseltii"/></tp:taxon-name><comment>Full list of synonyms and usage of the name available in <xref ref-type="bibr" rid="B97">World Spider Catalog (2020)</xref>. </comment></tp:nomenclature-citation></tp:nomenclature-citation-list></tp:nomenclature><tp:treatment-sec sec-type="material" id="SECID0ENXCK"><title>Material.</title><p>Thailand • 3 ♀; Nakhon Ratchasima Province, Wang Nam Khiao District; <named-content xmlns:xlink="http://www.w3.org/1999/xlink" content-type="dwc:verbatimCoordinates" xlink:type="simple"><named-content content-type="geo-json" specific-use="{&#34;type&#34;:&#34;Point&#34;,&#34;coordinates&#34;:[101.970333,14.542833]}" id="NCID0EWXCK" xlink:type="simple">14°32.57'N, 101°58.22'E</named-content></named-content>; <named-content xmlns:xlink="http://www.w3.org/1999/xlink" content-type="dwc:institutional_code" xlink:type="simple">MUMNH</named-content>-ARA-GAS013 • 2 ♀; Ratchaburi Province, Suan Phueng District, <named-content xmlns:xlink="http://www.w3.org/1999/xlink" content-type="dwc:verbatimCoordinates" xlink:type="simple"><named-content content-type="geo-json" specific-use="{&#34;type&#34;:&#34;Point&#34;,&#34;coordinates&#34;:[99.179833,13.581333]}" id="NCID0EDYCK" xlink:type="simple">13°34.88'N, 99°10.79'E</named-content></named-content>; <named-content xmlns:xlink="http://www.w3.org/1999/xlink" content-type="dwc:institutional_code" xlink:type="simple">MUMNH</named-content>-ARA-GAS014 • 2 ♀; Nan Province, Tha Wang Pha District; <named-content xmlns:xlink="http://www.w3.org/1999/xlink" content-type="dwc:verbatimCoordinates" xlink:type="simple"><named-content content-type="geo-json" specific-use="{&#34;type&#34;:&#34;Point&#34;,&#34;coordinates&#34;:[100.756333,19.140833]}" id="NCID0EQYCK" xlink:type="simple">19°08.45'N, 100°45.38'E</named-content></named-content>; <named-content xmlns:xlink="http://www.w3.org/1999/xlink" content-type="dwc:institutional_code" xlink:type="simple">MUMNH</named-content>-ARA-GAS15 • 5 ♀; Ubon Ratchathani Province, Na Chaluai District, Wat Phupansoong; <named-content xmlns:xlink="http://www.w3.org/1999/xlink" content-type="dwc:verbatimCoordinates" xlink:type="simple"><named-content content-type="geo-json" specific-use="{&#34;type&#34;:&#34;Point&#34;,&#34;coordinates&#34;:[105.272167,14.505000]}" id="NCID0E4YCK" xlink:type="simple">14°30.30'N, 105°16.33'E</named-content></named-content>; <named-content xmlns:xlink="http://www.w3.org/1999/xlink" content-type="dwc:institutional_code" xlink:type="simple">MUMNH</named-content>-ARA-GAS016 • 1 ♀; Nakhon Ratchasima Province, Pak Chong District; <named-content xmlns:xlink="http://www.w3.org/1999/xlink" content-type="dwc:verbatimCoordinates" xlink:type="simple"><named-content content-type="geo-json" specific-use="{&#34;type&#34;:&#34;Point&#34;,&#34;coordinates&#34;:[101.368833,14.526333]}" id="NCID0EKZCK" xlink:type="simple">14°31.58'N, 101°22.13'E</named-content></named-content>; <named-content xmlns:xlink="http://www.w3.org/1999/xlink" content-type="dwc:institutional_code" xlink:type="simple">MUMNH</named-content>-ARA-GAS017 • 2 ♀; Saraburi Province, Kaeng Khoi District, Tha Maprang; <named-content xmlns:xlink="http://www.w3.org/1999/xlink" content-type="dwc:verbatimCoordinates" xlink:type="simple"><named-content content-type="geo-json" specific-use="{&#34;type&#34;:&#34;Point&#34;,&#34;coordinates&#34;:[101.137500,14.497500]}" id="NCID0EXZCK" xlink:type="simple">14°29.85'N, 101°08.25'E</named-content></named-content>; <named-content xmlns:xlink="http://www.w3.org/1999/xlink" content-type="dwc:institutional_code" xlink:type="simple">MUMNH</named-content>-ARA-GAS018 • 4 ♀; Phrae Province, Rong Kwang District, Huai Rong Waterfall; <named-content xmlns:xlink="http://www.w3.org/1999/xlink" content-type="dwc:verbatimCoordinates" xlink:type="simple"><named-content content-type="geo-json" specific-use="{&#34;type&#34;:&#34;Point&#34;,&#34;coordinates&#34;:[100.450167,18.441833]}" id="NCID0EE1CK" xlink:type="simple">18°26.51'N, 100°27.01'E</named-content></named-content>; <named-content xmlns:xlink="http://www.w3.org/1999/xlink" content-type="dwc:institutional_code" xlink:type="simple">MUMNH</named-content>-ARA-GAS019 • 5 ♀; Ubon Ratchathani Province, Det Udom District, Non Sombun; <named-content xmlns:xlink="http://www.w3.org/1999/xlink" content-type="dwc:verbatimCoordinates" xlink:type="simple"><named-content content-type="geo-json" specific-use="{&#34;type&#34;:&#34;Point&#34;,&#34;coordinates&#34;:[105.102667,14.790667]}" id="NCID0ER1CK" xlink:type="simple">14°47.44'N, 105°06.16'E</named-content></named-content>; <named-content xmlns:xlink="http://www.w3.org/1999/xlink" content-type="dwc:institutional_code" xlink:type="simple">MUMNH</named-content>-ARA-GAS020 • 2 ♀; Nakhon Ratchasima Province, Pak Chong District, Phaya Yen; <named-content xmlns:xlink="http://www.w3.org/1999/xlink" content-type="dwc:verbatimCoordinates" xlink:type="simple"><named-content content-type="geo-json" specific-use="{&#34;type&#34;:&#34;Point&#34;,&#34;coordinates&#34;:[101.265000,14.616167]}" id="NCID0E51CK" xlink:type="simple">14°36.97'N, 101°15.90'E</named-content></named-content>; <named-content xmlns:xlink="http://www.w3.org/1999/xlink" content-type="dwc:institutional_code" xlink:type="simple">MUMNH</named-content>-ARA-GAS024 • 2 ♀; Phetchaburi Province, Kaeng Krachan District; <named-content xmlns:xlink="http://www.w3.org/1999/xlink" content-type="dwc:verbatimCoordinates" xlink:type="simple"><named-content content-type="geo-json" specific-use="{&#34;type&#34;:&#34;Point&#34;,&#34;coordinates&#34;:[99.655333,12.890167]}" id="NCID0EL2CK" xlink:type="simple">12°53.41'N, 99°39.32'E</named-content></named-content>; <named-content xmlns:xlink="http://www.w3.org/1999/xlink" content-type="dwc:institutional_code" xlink:type="simple">MUMNH</named-content>-ARA-GAS025 • 1 ♀; Phetchaburi Province, Kaeng Krachan District; <named-content xmlns:xlink="http://www.w3.org/1999/xlink" content-type="dwc:verbatimCoordinates" xlink:type="simple"><named-content content-type="geo-json" specific-use="{&#34;type&#34;:&#34;Point&#34;,&#34;coordinates&#34;:[99.640833,12.911333]}" id="NCID0EY2CK" xlink:type="simple">12°54.68'N, 99°38.45'E</named-content></named-content>; <named-content xmlns:xlink="http://www.w3.org/1999/xlink" content-type="dwc:institutional_code" xlink:type="simple">MUMNH</named-content>-ARA-GAS037 • 2 ♀; Chiang Mai Province, Mae Taeng District; <named-content xmlns:xlink="http://www.w3.org/1999/xlink" content-type="dwc:verbatimCoordinates" xlink:type="simple"><named-content content-type="geo-json" specific-use="{&#34;type&#34;:&#34;Point&#34;,&#34;coordinates&#34;:[98.915667,19.141833]}" id="NCID0EF3CK" xlink:type="simple">19°08.51'N, 98°54.94'E</named-content></named-content>; <named-content xmlns:xlink="http://www.w3.org/1999/xlink" content-type="dwc:institutional_code" xlink:type="simple">MUMNH</named-content>-ARA-GAS038 • 4 ♀; Mae Hong Son Province, Mueang District, Pang Mu; <named-content xmlns:xlink="http://www.w3.org/1999/xlink" content-type="dwc:verbatimCoordinates" xlink:type="simple"><named-content content-type="geo-json" specific-use="{&#34;type&#34;:&#34;Point&#34;,&#34;coordinates&#34;:[97.962167,19.302000]}" id="NCID0ES3CK" xlink:type="simple">19°18.12'N, 097°57.73'E</named-content></named-content>; <named-content xmlns:xlink="http://www.w3.org/1999/xlink" content-type="dwc:institutional_code" xlink:type="simple">MUMNH</named-content>-ARA-GAS049 • 5 ♀; Mae Hong Son Province, Mae La Noi District, Mae La Luang; <named-content xmlns:xlink="http://www.w3.org/1999/xlink" content-type="dwc:verbatimCoordinates" xlink:type="simple"><named-content content-type="geo-json" specific-use="{&#34;type&#34;:&#34;Point&#34;,&#34;coordinates&#34;:[97.897167,18.538500]}" id="NCID0E63CK" xlink:type="simple">18°32.31'N, 97°53.83'E</named-content></named-content>; <named-content xmlns:xlink="http://www.w3.org/1999/xlink" content-type="dwc:institutional_code" xlink:type="simple">MUMNH</named-content>-ARA-GAS050 • 3 ♀; Prachuap Khiri Khan Province, Bang Saphan District, Wat Tham Khao Wong; <named-content xmlns:xlink="http://www.w3.org/1999/xlink" content-type="dwc:verbatimCoordinates" xlink:type="simple"><named-content content-type="geo-json" specific-use="{&#34;type&#34;:&#34;Point&#34;,&#34;coordinates&#34;:[99.495333,11.291167]}" id="NCID0EM4CK" xlink:type="simple">11°17.47'N, 99°29.72'E</named-content></named-content>; <named-content xmlns:xlink="http://www.w3.org/1999/xlink" content-type="dwc:institutional_code" xlink:type="simple">MUMNH</named-content>-ARA-GAS062 • 5 ♀; Chumphon Province, Tha Sae District, Pisadarn Cave; <named-content xmlns:xlink="http://www.w3.org/1999/xlink" content-type="dwc:verbatimCoordinates" xlink:type="simple"><named-content content-type="geo-json" specific-use="{&#34;type&#34;:&#34;Point&#34;,&#34;coordinates&#34;:[99.229500,10.760000]}" id="NCID0EZ4CK" xlink:type="simple">10°45.60'N, 99°13.77'E</named-content></named-content>; <named-content xmlns:xlink="http://www.w3.org/1999/xlink" content-type="dwc:institutional_code" xlink:type="simple">MUMNH</named-content>-ARA-GAS065 • 5 ♀; Sa Kaeo Province, Khlong Hat District, Saeng Tian Cave; <named-content xmlns:xlink="http://www.w3.org/1999/xlink" content-type="dwc:verbatimCoordinates" xlink:type="simple"><named-content content-type="geo-json" specific-use="{&#34;type&#34;:&#34;Point&#34;,&#34;coordinates&#34;:[102.331833,13.315500]}" id="NCID0EG5CK" xlink:type="simple">13°18.93'N, 102°19.91'E</named-content></named-content>; <named-content xmlns:xlink="http://www.w3.org/1999/xlink" content-type="dwc:institutional_code" xlink:type="simple">MUMNH</named-content>-ARA-GAS070 • 5 ♀; Sa Kaeo Province, Khao Chakan District, Wat Tham Khao Chan; <named-content xmlns:xlink="http://www.w3.org/1999/xlink" content-type="dwc:verbatimCoordinates" xlink:type="simple"><named-content content-type="geo-json" specific-use="{&#34;type&#34;:&#34;Point&#34;,&#34;coordinates&#34;:[102.092667,13.578833]}" id="NCID0ET5CK" xlink:type="simple">13°34.73'N, 102°05.56'E</named-content></named-content>; <named-content xmlns:xlink="http://www.w3.org/1999/xlink" content-type="dwc:institutional_code" xlink:type="simple">MUMNH</named-content>-ARA-GAS073 • 5 ♀; Kanchanaburi Province, Si Sawat District, Ong-ju Canal; <named-content xmlns:xlink="http://www.w3.org/1999/xlink" content-type="dwc:verbatimCoordinates" xlink:type="simple"><named-content content-type="geo-json" specific-use="{&#34;type&#34;:&#34;Point&#34;,&#34;coordinates&#34;:[99.092167,14.807500]}" id="NCID0EA6CK" xlink:type="simple">14°48.45'N, 99°05.53'E</named-content></named-content>; <named-content xmlns:xlink="http://www.w3.org/1999/xlink" content-type="dwc:institutional_code" xlink:type="simple">MUMNH</named-content>-ARA-GAS083 • 4 ♀; Phetchabun Province, Lom Sak District; <named-content xmlns:xlink="http://www.w3.org/1999/xlink" content-type="dwc:verbatimCoordinates" xlink:type="simple"><named-content content-type="geo-json" specific-use="{&#34;type&#34;:&#34;Point&#34;,&#34;coordinates&#34;:[101.337000,16.729000]}" id="NCID0EN6CK" xlink:type="simple">16°43.74'N, 101°20.22'E</named-content></named-content>; <named-content xmlns:xlink="http://www.w3.org/1999/xlink" content-type="dwc:institutional_code" xlink:type="simple">MUMNH</named-content>-ARA-GAS088 • 3 ♀; Chaiyaphum Province, Phakdi Chumphon District, Wua Daeng Cave; <named-content xmlns:xlink="http://www.w3.org/1999/xlink" content-type="dwc:verbatimCoordinates" xlink:type="simple"><named-content content-type="geo-json" specific-use="{&#34;type&#34;:&#34;Point&#34;,&#34;coordinates&#34;:[101.441000,16.075833]}" id="NCID0E16CK" xlink:type="simple">16°04.55'N, 101°26.46'E</named-content></named-content>; <named-content xmlns:xlink="http://www.w3.org/1999/xlink" content-type="dwc:institutional_code" xlink:type="simple">MUMNH</named-content>-ARA-GAS097 • 3 ♀; Chiang Mai Province, Mae Rim District, Mae Raem; <named-content xmlns:xlink="http://www.w3.org/1999/xlink" content-type="dwc:verbatimCoordinates" xlink:type="simple"><named-content content-type="geo-json" specific-use="{&#34;type&#34;:&#34;Point&#34;,&#34;coordinates&#34;:[98.908500,18.918333]}" id="NCID0EHADK" xlink:type="simple">18°55.10'N, 98°54.51'E</named-content></named-content>; <named-content xmlns:xlink="http://www.w3.org/1999/xlink" content-type="dwc:institutional_code" xlink:type="simple">MUMNH</named-content>-ARA-GAS100 • 3 ♀; Kanchanaburi Province, Thong Pha Phum District, Huai Kayeng; <named-content xmlns:xlink="http://www.w3.org/1999/xlink" content-type="dwc:verbatimCoordinates" xlink:type="simple"><named-content content-type="geo-json" specific-use="{&#34;type&#34;:&#34;Point&#34;,&#34;coordinates&#34;:[98.572000,14.630833]}" id="NCID0EUADK" xlink:type="simple">14°37.85'N, 98°34.32'E</named-content></named-content>; <named-content xmlns:xlink="http://www.w3.org/1999/xlink" content-type="dwc:institutional_code" xlink:type="simple">MUMNH</named-content>-ARA-GAS109 • 1 ♀; Kanchanaburi Province, Sai Yok District, Tha Sao; <named-content xmlns:xlink="http://www.w3.org/1999/xlink" content-type="dwc:verbatimCoordinates" xlink:type="simple"><named-content content-type="geo-json" specific-use="{&#34;type&#34;:&#34;Point&#34;,&#34;coordinates&#34;:[98.954667,14.352333]}" id="NCID0EBBDK" xlink:type="simple">14°21.14'N, 98°57.28'E</named-content></named-content>; <named-content xmlns:xlink="http://www.w3.org/1999/xlink" content-type="dwc:institutional_code" xlink:type="simple">MUMNH</named-content>-ARA-GAS113 • 1 ♀; Kanchanaburi Province, Si Sawat District, Khao Chot; <named-content xmlns:xlink="http://www.w3.org/1999/xlink" content-type="dwc:verbatimCoordinates" xlink:type="simple"><named-content content-type="geo-json" specific-use="{&#34;type&#34;:&#34;Point&#34;,&#34;coordinates&#34;:[99.182167,14.804333]}" id="NCID0EOBDK" xlink:type="simple">14°48.26'N, 99°10.93'E</named-content></named-content>; <named-content xmlns:xlink="http://www.w3.org/1999/xlink" content-type="dwc:institutional_code" xlink:type="simple">MUMNH</named-content>-ARA-GAS121 • 3 ♀; Kanchanaburi Province, Si Sawat District, Tha Kradan; <named-content xmlns:xlink="http://www.w3.org/1999/xlink" content-type="dwc:verbatimCoordinates" xlink:type="simple"><named-content content-type="geo-json" specific-use="{&#34;type&#34;:&#34;Point&#34;,&#34;coordinates&#34;:[99.150333,14.373500]}" id="NCID0E2BDK" xlink:type="simple">14°22.41'N, 99°09.02'E</named-content></named-content>; <named-content xmlns:xlink="http://www.w3.org/1999/xlink" content-type="dwc:institutional_code" xlink:type="simple">MUMNH</named-content>-ARA-GAS125.</p></tp:treatment-sec><tp:treatment-sec sec-type="diagnosis" id="SECID0EFCDK"><title>Diagnosis.</title><p>Sternum black with yellow patches near anterior edge, coxae II and III, and the apex. Abdomen octagonal. Anterior edge of abdomen curved between anterior spines. Dorsal side of abdomen yellow with black and white patches near anterior margin. Anterior and posterior spines small, and sharp at the tips. Median spines longest, tapering toward the tip. Ventral side of abdomen black with scattered yellow stripes. Spinnerets placed on strongly elevated black sclerotized structure. Ten anterior edge sigilla subequal in size. Four median sigilla arranged in a trapezoid. Ten posterior edge sigilla arranged in a straight line, with the first pair and the second and third sigilla from the middle close together. Outer posterior edge with nine sigilla in total: five sigilla placed near posterior spines, two sigilla on each side. Epigynum subtriangular with sock-shaped structures, opposite to each other (Fig. <xref ref-type="fig" rid="F12">12D, G</xref>). Scape very long, tongue-shaped, pointed posteriorly (Fig. <xref ref-type="fig" rid="F12">12E, H</xref>). Spermathecae balloon-shaped (Fig. <xref ref-type="fig" rid="F12">12D, G</xref>). Copulatory ducts bulging distally, encapsulated by sclerotized structure (Fig. <xref ref-type="fig" rid="F12">12D, G</xref>). Fertilization ducts emerging posteriorly from spermathecae (Fig. <xref ref-type="fig" rid="F12">12D, G</xref>).</p></tp:treatment-sec><tp:treatment-sec sec-type="variation" id="SECID0E6CDK"><title>Variation.</title><p>The patch near abdominal anterior margin is narrow or absent in some specimens. Two morphs are found in this study: a sharp spines morph (Figs <xref ref-type="fig" rid="F9">9C</xref>; <xref ref-type="fig" rid="F12">12D–F</xref>) with its morphology as in the diagnosis, and a long spines morph (figs 9D; 12G–I), which is characterized by the six abdominal spines being longer than in the sharp spines morph. The median spines are longest, straight without tapering, and with spikes at the bases. The epigynum of the two morphs are similar in shape.</p></tp:treatment-sec><tp:treatment-sec sec-type="remarks" id="SECID0ENDDK"><title>Remarks.</title><p><italic><tp:taxon-name><tp:taxon-name-part taxon-name-part-type="genus" reg="Macracantha">Macracantha</tp:taxon-name-part> <tp:taxon-name-part taxon-name-part-type="species" reg="hasselti">hasselti</tp:taxon-name-part></tp:taxon-name></italic> was once classified in genus <italic><tp:taxon-name><tp:taxon-name-part taxon-name-part-type="genus" reg="Gasteracantha">Gasteracantha</tp:taxon-name-part></tp:taxon-name></italic> (<xref ref-type="bibr" rid="B97">World Spider Catalog 2020</xref>). However, the phylogenetic tree in this study recovered a sister relationship between <italic><tp:taxon-name><tp:taxon-name-part taxon-name-part-type="genus" reg="Macracantha">M.</tp:taxon-name-part> <tp:taxon-name-part taxon-name-part-type="species" reg="arcuata">arcuata</tp:taxon-name-part></tp:taxon-name></italic> and <italic><tp:taxon-name><tp:taxon-name-part taxon-name-part-type="genus" reg="Macracantha">M.</tp:taxon-name-part> <tp:taxon-name-part taxon-name-part-type="species" reg="hasselti">hasselti</tp:taxon-name-part></tp:taxon-name></italic>, which is supported by their synapomorphic characters (see discussion) in both external and internal morphologies. Based on this evidence, we propose to reclassify these two species in the same genus.</p><p>The long spines morph resembles <italic><tp:taxon-name><tp:taxon-name-part taxon-name-part-type="genus" reg="Gasteracantha">Gasteracantha</tp:taxon-name-part> <tp:taxon-name-part taxon-name-part-type="species" reg="dalyi">dalyi</tp:taxon-name-part></tp:taxon-name></italic> Pocock, 1900, especially as their female genital structures are identical (<xref ref-type="bibr" rid="B88">Tikader 1982</xref>). They are differentiated from each other by the morphology of abdominal spines. Anterior and posterior spines of <italic><tp:taxon-name><tp:taxon-name-part taxon-name-part-type="genus" reg="Macracantha">M.</tp:taxon-name-part> <tp:taxon-name-part taxon-name-part-type="species" reg="hasselti">hasselti</tp:taxon-name-part></tp:taxon-name></italic> are longer and the median spines are shorter than in <italic><tp:taxon-name><tp:taxon-name-part taxon-name-part-type="genus" reg="Gasteracantha">G.</tp:taxon-name-part> <tp:taxon-name-part taxon-name-part-type="species" reg="dalyi">dalyi</tp:taxon-name-part></tp:taxon-name></italic> (<xref ref-type="bibr" rid="B88">Tikader 1982</xref>).</p></tp:treatment-sec><tp:treatment-sec sec-type="distribution" id="SECID0EKGDK"><title>Distribution and habitat.</title><p>India, China, Cambodia, Vietnam, Myanmar, Thailand, Malaysia, Singapore, and Indonesia (Java, and Sumatra) (<xref ref-type="bibr" rid="B100">Yin et al. 2012</xref>; <xref ref-type="bibr" rid="B77">Sen et al. 2015</xref>; <xref ref-type="bibr" rid="B97">World Spider Catalog 2020</xref>). <italic><tp:taxon-name><tp:taxon-name-part taxon-name-part-type="genus" reg="Macracantha">Macracantha</tp:taxon-name-part> <tp:taxon-name-part taxon-name-part-type="species" reg="hasselti">hasselti</tp:taxon-name-part></tp:taxon-name></italic> builds a vertical web under the shade of large trees or thick shrubs.</p></tp:treatment-sec><tp:treatment-sec><!--Section generated to contain objects referenced in tp:taxon-treatment.--><fig id="F9" position="float" orientation="portrait"><object-id xmlns:xlink="http://www.w3.org/1999/xlink" content-type="doi" xlink:type="simple">10.3897/zookeys.1032.62001.figure9</object-id><object-id xmlns:xlink="http://www.w3.org/1999/xlink" content-type="arpha" xlink:type="simple">DD414E44-B1AD-5E5F-946B-38FFC430C8FA</object-id><label>Figure 9.</label><caption><p>Females of <bold>A, B</bold><italic><tp:taxon-name><tp:taxon-name-part taxon-name-part-type="genus" reg="Macracantha">Macracantha</tp:taxon-name-part> <tp:taxon-name-part taxon-name-part-type="species" reg="arcuata">arcuata</tp:taxon-name-part></tp:taxon-name></italic> and <bold>C, D</bold><italic><tp:taxon-name><tp:taxon-name-part taxon-name-part-type="genus" reg="Macracantha">M.</tp:taxon-name-part> <tp:taxon-name-part taxon-name-part-type="species" reg="hasselti">hasselti</tp:taxon-name-part></tp:taxon-name></italic> showing dorsal view (left) and ventral view (right) <bold>A</bold> orange morph, specimen from Prachuap Khiri Khan (<named-content xmlns:xlink="http://www.w3.org/1999/xlink" content-type="dwc:institutional_code" xlink:type="simple">MUMNH</named-content>-ARA-MAC008) <bold>B</bold> white morph, specimen from Kanchanaburi (<named-content xmlns:xlink="http://www.w3.org/1999/xlink" content-type="dwc:institutional_code" xlink:type="simple">MUMNH</named-content>-ARA-MAC013-W1) <bold>C</bold> sharp spines morph, specimen from Saraburi (<named-content xmlns:xlink="http://www.w3.org/1999/xlink" content-type="dwc:institutional_code" xlink:type="simple">MUMNH</named-content>-ARA-GAS018) <bold>D</bold> long spines morph, specimen from Phetchaburi (<named-content xmlns:xlink="http://www.w3.org/1999/xlink" content-type="dwc:institutional_code" xlink:type="simple">MUMNH</named-content>-ARA-GAS025).</p></caption><graphic xmlns:xlink="http://www.w3.org/1999/xlink" xlink:href="zookeys-1032-017-g009.jpg" position="float" orientation="portrait" xlink:type="simple" id="oo_532442.jpg"><uri content-type="original_file" xlink:type="simple">https://binary.pensoft.net/fig/532442</uri></graphic></fig><fig id="F12" position="float" orientation="portrait"><object-id xmlns:xlink="http://www.w3.org/1999/xlink" content-type="doi" xlink:type="simple">10.3897/zookeys.1032.62001.figure12</object-id><object-id xmlns:xlink="http://www.w3.org/1999/xlink" content-type="arpha" xlink:type="simple">93A73776-F7DA-5793-B73A-E423A4B55010</object-id><label>Figure 12.</label><caption><p>Female genitalia of <bold>A–C</bold><italic><tp:taxon-name><tp:taxon-name-part taxon-name-part-type="genus" reg="Macracantha">Macracantha</tp:taxon-name-part> <tp:taxon-name-part taxon-name-part-type="species" reg="arcuata">arcuata</tp:taxon-name-part></tp:taxon-name></italic><bold>D–I</bold><italic><tp:taxon-name><tp:taxon-name-part taxon-name-part-type="genus" reg="Macracantha">M.</tp:taxon-name-part> <tp:taxon-name-part taxon-name-part-type="species" reg="hasselti">hasselti</tp:taxon-name-part></tp:taxon-name></italic><bold>J–L</bold><italic><tp:taxon-name><tp:taxon-name-part taxon-name-part-type="genus" reg="Thelacantha">Thelacantha</tp:taxon-name-part> <tp:taxon-name-part taxon-name-part-type="species" reg="brevispina">brevispina</tp:taxon-name-part></tp:taxon-name></italic>. Genitalia are shown in dorsal view (<bold>A, D, G, J</bold>), ventral view from external (<bold>B, E, H, K</bold>), and posterior view (<bold>C, F, I, L</bold>).</p></caption><graphic xmlns:xlink="http://www.w3.org/1999/xlink" xlink:href="zookeys-1032-017-g012.jpg" position="float" orientation="portrait" xlink:type="simple" id="oo_532445.jpg"><uri content-type="original_file" xlink:type="simple">https://binary.pensoft.net/fig/532445</uri></graphic></fig></tp:treatment-sec><ref-list><ref id="B97"><mixed-citation xmlns:xlink="http://www.w3.org/1999/xlink" xlink:type="simple"><institution xlink:type="simple">World Spider Catalog</institution> (<year>2020</year>) World Spider Catalog. Version 21.0. Natural History Museum Bern. <ext-link xlink:type="simple" ext-link-type="uri" xlink:href="http://wsc.nmbe.ch">http://wsc.nmbe.ch</ext-link> [accessed on 10 Nov 2020]</mixed-citation></ref><ref id="B88"><mixed-citation xmlns:xlink="http://www.w3.org/1999/xlink" xlink:type="simple"><person-group><name name-style="western"><surname>Tikader</surname><given-names>BK</given-names></name></person-group> (<year>1982</year>) <source>The fauna of India. Spiders: <tp:taxon-name><tp:taxon-name-part taxon-name-part-type="order">Araneae</tp:taxon-name-part></tp:taxon-name>. Vol. II. Part 1 Family <tp:taxon-name><tp:taxon-name-part taxon-name-part-type="family">Araneidae</tp:taxon-name-part></tp:taxon-name> (= <tp:taxon-name><tp:taxon-name-part taxon-name-part-type="family">Argiopidae</tp:taxon-name-part></tp:taxon-name>) typical orb-weavers. Part 2 Family <tp:taxon-name><tp:taxon-name-part taxon-name-part-type="family">Gnaphosidae</tp:taxon-name-part></tp:taxon-name>.</source><publisher-name>Zoological Survey of India</publisher-name>, <publisher-loc>Calcutta</publisher-loc>, <size units="page">293 pp</size>.</mixed-citation></ref><ref id="B100"><mixed-citation xmlns:xlink="http://www.w3.org/1999/xlink" xlink:type="simple"><person-group><name name-style="western"><surname>Yin</surname><given-names>CM</given-names></name><name name-style="western"><surname>Peng</surname><given-names>XJ</given-names></name><name name-style="western"><surname>Yan</surname><given-names>HM</given-names></name><name name-style="western"><surname>Bao</surname><given-names>YH</given-names></name><name name-style="western"><surname>Xu</surname><given-names>X</given-names></name><name name-style="western"><surname>Tang</surname><given-names>G</given-names></name><name name-style="western"><surname>Zhou</surname><given-names>QS</given-names></name><name name-style="western"><surname>Liu</surname><given-names>P</given-names></name></person-group> (<year>2012</year>) <source>Fauna Hunan: <tp:taxon-name><tp:taxon-name-part taxon-name-part-type="order">Araneae</tp:taxon-name-part></tp:taxon-name> in Hunan, China.</source><publisher-name>Hunan Science and Technology Press</publisher-name>, <publisher-loc>Changsha</publisher-loc>, <size units="page">1590 pp</size>.</mixed-citation></ref><ref id="B77"><mixed-citation xmlns:xlink="http://www.w3.org/1999/xlink" xlink:type="simple"><person-group><name name-style="western"><surname>Sen</surname><given-names>S</given-names></name><name name-style="western"><surname>Dhali</surname><given-names>DC</given-names></name><name name-style="western"><surname>Saha</surname><given-names>S</given-names></name><name name-style="western"><surname>Raychaudhuri</surname><given-names>D</given-names></name></person-group> (<year>2015</year>) <article-title>Spiders (<tp:taxon-name><tp:taxon-name-part taxon-name-part-type="order">Araneae</tp:taxon-name-part></tp:taxon-name>: <tp:taxon-name><tp:taxon-name-part taxon-name-part-type="class">Arachnida</tp:taxon-name-part></tp:taxon-name>) of reserve forests of Dooars: Gorumara National Park, Chapramari Wildlife Sanctuary and Mahananda Wildlife Sanctuary.</article-title><source>World Scientific News</source><volume>20</volume>: <fpage>1</fpage>–<lpage>339</lpage>.</mixed-citation></ref></ref-list></tp:taxon-treatment>
