# Supplementary material for: A review of the taxonomy of spiny-backed orb-weaving spiders of the subfamily Gasteracanthinae (Araneae, Araneidae) in Thailand
Source: Zookeys. 2021 Apr 16;1032:17–62. doi: 10.3897/zookeys.1032.62001 (PMC8065025; doi:10.3897/zookeys.1032.62001)
Supplement: XML Treatment for Thelacantha [file zookeys.1032.62001-treatment13.xml]

<!DOCTYPE tp:taxon-treatment
  PUBLIC "-//TaxonX//DTD Taxonomic Treatment Publishing DTD v0 20100105//EN" "tax-treatment-NSO.dtd">
<tp:taxon-treatment xmlns:tp="http://www.plazi.org/taxpub"><tp:treatment-meta><kwd-group><label>Taxon classification</label><kwd><named-content xmlns:xlink="http://www.w3.org/1999/xlink" content-type="kingdom">Animalia</named-content></kwd><kwd><named-content xmlns:xlink="http://www.w3.org/1999/xlink" content-type="order">Araneae</named-content></kwd><kwd><named-content xmlns:xlink="http://www.w3.org/1999/xlink" content-type="family">Araneidae</named-content></kwd></kwd-group><mixed-citation publication-type="journal"><person-group><name><surname>Macharoenboon</surname><given-names>Kongkit</given-names></name><name><surname>Siriwut</surname><given-names>Warut</given-names></name><name><surname>Jeratthitikul</surname><given-names>Ekgachai</given-names></name></person-group><article-title>A review of the taxonomy of spiny-backed orb-weaving spiders of the subfamily <tp:taxon-name><tp:taxon-name-part taxon-name-part-type="subfamily">Gasteracanthinae</tp:taxon-name-part></tp:taxon-name> (<tp:taxon-name><tp:taxon-name-part taxon-name-part-type="order">Araneae</tp:taxon-name-part></tp:taxon-name>, <tp:taxon-name><tp:taxon-name-part taxon-name-part-type="family">Araneidae</tp:taxon-name-part></tp:taxon-name>) in Thailand</article-title><source>Zookeys</source><day>16</day><month>4</month><year>2021</year><volume>1032</volume><fpage>17</fpage><lpage>62</lpage><pub-id pub-id-type="doi">10.3897/zookeys.1032.62001</pub-id></mixed-citation></tp:treatment-meta><tp:nomenclature><label>Genus</label><tp:taxon-name><object-id xmlns:xlink="http://www.w3.org/1999/xlink" content-type="arpha" xlink:type="simple">C11A2817-29F2-5991-A733-5198F014E34B</object-id>
              <tp:taxon-name-part taxon-name-part-type="genus" reg="Thelacantha">Thelacantha</tp:taxon-name-part>
            </tp:taxon-name><tp:taxon-authority>Hasselt, 1882</tp:taxon-authority></tp:nomenclature><tp:treatment-sec sec-type="type species" id="SECID0EHIDK"><title>Type species.</title><p><italic><tp:taxon-name><tp:taxon-name-part taxon-name-part-type="genus" reg="Plectana">Plectana</tp:taxon-name-part> <tp:taxon-name-part taxon-name-part-type="species" reg="brevispina">brevispina</tp:taxon-name-part></tp:taxon-name></italic> Doleschall, 1857.</p></tp:treatment-sec><tp:treatment-sec sec-type="diagnosis" id="SECID0EYIDK"><title>Diagnosis.</title><p>Cephalic region highly elevated in middle, abruptly sloping downward posteriorly. Median ocular quadrangle wider behind than in front. Cephalothorax overlapping abdomen. Sternum heart-shaped, pointed posteriorly, and concave anteriorly below labium. Abdomen octagonal, with sigilla on dorsal and ventral sides. Three pairs of abdominal spines, tubercle, with a small protuberance at the tip. Dorsal sigilla in three rows, situated near the anterior edge, posterior edge, and behind the posterior edge. Four median sigilla arranged in a trapezoid. Ventral tubercle is present. Spinnerets encircled by black sclerotized rings.</p></tp:treatment-sec><tp:treatment-sec sec-type="remarks" id="SECID0E4IDK"><title>Remarks.</title><p><italic><tp:taxon-name><tp:taxon-name-part taxon-name-part-type="genus" reg="Thelacantha">Thelacantha</tp:taxon-name-part></tp:taxon-name></italic> was a subgenus of <italic><tp:taxon-name><tp:taxon-name-part taxon-name-part-type="genus" reg="Gasteracantha">Gasteracantha</tp:taxon-name-part></tp:taxon-name></italic>, but later proposed to be a genus (<xref ref-type="bibr" rid="B6">Benoit 1964</xref>; <xref ref-type="bibr" rid="B25">Emerit 1974</xref>), which is now monotypic (<xref ref-type="bibr" rid="B97">World Spider Catalog 2020</xref>).</p></tp:treatment-sec><ref-list><ref id="B6"><mixed-citation xmlns:xlink="http://www.w3.org/1999/xlink" xlink:type="simple"><person-group><name name-style="western"><surname>Benoit</surname><given-names>PLG</given-names></name></person-group> (<year>1964</year>) <article-title>Nouvelle contribution à la connaissance des <tp:taxon-name><tp:taxon-name-part taxon-name-part-type="family">Araneidae</tp:taxon-name-part></tp:taxon-name>-<tp:taxon-name><tp:taxon-name-part taxon-name-part-type="subfamily">Gasteracanthinae</tp:taxon-name-part></tp:taxon-name> d’Afrique et de Madagascar (<tp:taxon-name><tp:taxon-name-part taxon-name-part-type="order">Araneae</tp:taxon-name-part></tp:taxon-name>).</article-title><source>Publicações Culturais da Companhia de Diamantes de Angola</source><volume>69</volume>: <fpage>41</fpage>–<lpage>52</lpage>.</mixed-citation></ref><ref id="B25"><mixed-citation xmlns:xlink="http://www.w3.org/1999/xlink" xlink:type="simple"><person-group><name name-style="western"><surname>Emerit</surname><given-names>M</given-names></name></person-group> (<year>1974</year>) <article-title>Arachnides araignées <tp:taxon-name><tp:taxon-name-part taxon-name-part-type="family">Araneidae</tp:taxon-name-part></tp:taxon-name><tp:taxon-name><tp:taxon-name-part taxon-name-part-type="subfamily">Gasteracanthinae</tp:taxon-name-part></tp:taxon-name>.</article-title><source>Faune Madagascar</source><volume>38</volume>: <fpage>1</fpage>–<lpage>215</lpage>.</mixed-citation></ref><ref id="B97"><mixed-citation xmlns:xlink="http://www.w3.org/1999/xlink" xlink:type="simple"><institution xlink:type="simple">World Spider Catalog</institution> (<year>2020</year>) World Spider Catalog. Version 21.0. Natural History Museum Bern. <ext-link xlink:type="simple" ext-link-type="uri" xlink:href="http://wsc.nmbe.ch">http://wsc.nmbe.ch</ext-link> [accessed on 10 Nov 2020]</mixed-citation></ref></ref-list></tp:taxon-treatment>
