# Supplementary material for: A review of the taxonomy of spiny-backed orb-weaving spiders of the subfamily Gasteracanthinae (Araneae, Araneidae) in Thailand
Source: Zookeys. 2021 Apr 16;1032:17–62. doi: 10.3897/zookeys.1032.62001 (PMC8065025; doi:10.3897/zookeys.1032.62001)
Supplement: XML Treatment for Thelacantha brevispina [file zookeys.1032.62001-treatment14.xml]

<!DOCTYPE tp:taxon-treatment
  PUBLIC "-//TaxonX//DTD Taxonomic Treatment Publishing DTD v0 20100105//EN" "tax-treatment-NSO.dtd">
<tp:taxon-treatment xmlns:tp="http://www.plazi.org/taxpub"><tp:treatment-meta><kwd-group><label>Taxon classification</label><kwd><named-content xmlns:xlink="http://www.w3.org/1999/xlink" content-type="kingdom">Animalia</named-content></kwd><kwd><named-content xmlns:xlink="http://www.w3.org/1999/xlink" content-type="order">Araneae</named-content></kwd><kwd><named-content xmlns:xlink="http://www.w3.org/1999/xlink" content-type="family">Araneidae</named-content></kwd></kwd-group><mixed-citation publication-type="journal"><person-group><name><surname>Macharoenboon</surname><given-names>Kongkit</given-names></name><name><surname>Siriwut</surname><given-names>Warut</given-names></name><name><surname>Jeratthitikul</surname><given-names>Ekgachai</given-names></name></person-group><article-title>A review of the taxonomy of spiny-backed orb-weaving spiders of the subfamily <tp:taxon-name><tp:taxon-name-part taxon-name-part-type="subfamily">Gasteracanthinae</tp:taxon-name-part></tp:taxon-name> (<tp:taxon-name><tp:taxon-name-part taxon-name-part-type="order">Araneae</tp:taxon-name-part></tp:taxon-name>, <tp:taxon-name><tp:taxon-name-part taxon-name-part-type="family">Araneidae</tp:taxon-name-part></tp:taxon-name>) in Thailand</article-title><source>Zookeys</source><day>16</day><month>4</month><year>2021</year><volume>1032</volume><fpage>17</fpage><lpage>62</lpage><pub-id pub-id-type="doi">10.3897/zookeys.1032.62001</pub-id></mixed-citation></tp:treatment-meta><tp:nomenclature><tp:taxon-name><object-id xmlns:xlink="http://www.w3.org/1999/xlink" content-type="arpha" xlink:type="simple">3F5E4CDB-0C2A-562B-9CE7-63B195D67126</object-id>
              <tp:taxon-name-part taxon-name-part-type="genus" reg="Thelacantha">Thelacantha</tp:taxon-name-part>
              <tp:taxon-name-part taxon-name-part-type="species" reg="brevispina">brevispina</tp:taxon-name-part>
            </tp:taxon-name><tp:taxon-authority>(Doleschall, 1857)</tp:taxon-authority><xref ref-type="fig" rid="F10">Figures 10</xref><xref ref-type="fig" rid="F12">, 12J–L</xref><tp:nomenclature-citation-list><tp:nomenclature-citation><tp:taxon-name>
                  <tp:taxon-name-part taxon-name-part-type="genus" reg="Plectana">Plectana</tp:taxon-name-part> <tp:taxon-name-part taxon-name-part-type="species" reg="brevispina">brevispina</tp:taxon-name-part></tp:taxon-name><comment>Doleschall, 1857: 423. Type locality: Indonesia, Ambon Island.</comment></tp:nomenclature-citation><tp:nomenclature-citation><tp:taxon-name>
                  <tp:taxon-name-part taxon-name-part-type="genus" reg="Plectana"/> <tp:taxon-name-part taxon-name-part-type="species" reg="brevispina"/></tp:taxon-name><comment>Full list of synonyms and usage of the name available in <xref ref-type="bibr" rid="B97">World Spider Catalog (2020)</xref>. </comment></tp:nomenclature-citation></tp:nomenclature-citation-list></tp:nomenclature><tp:treatment-sec sec-type="material" id="SECID0E6LDK"><title>Material.</title><p>Thailand • 4 ♀; Samut Sakhon Province, Khok Kham District; <named-content xmlns:xlink="http://www.w3.org/1999/xlink" content-type="dwc:verbatimCoordinates" xlink:type="simple"><named-content content-type="geo-json" specific-use="{&#34;type&#34;:&#34;Point&#34;,&#34;coordinates&#34;:[100.335500,13.487833]}" id="NCID0EIMDK" xlink:type="simple">13°29.27'N, 100°20.13'E</named-content></named-content>; <named-content xmlns:xlink="http://www.w3.org/1999/xlink" content-type="dwc:institutional_code" xlink:type="simple">MUMNH</named-content>-ARA-THE003 • 3 ♀; Phetchaburi Province, Ban Laem District; <named-content xmlns:xlink="http://www.w3.org/1999/xlink" content-type="dwc:verbatimCoordinates" xlink:type="simple"><named-content content-type="geo-json" specific-use="{&#34;type&#34;:&#34;Point&#34;,&#34;coordinates&#34;:[100.092500,13.042500]}" id="NCID0EVMDK" xlink:type="simple">13°02.55'N, 100°05.55'E</named-content></named-content>; <named-content xmlns:xlink="http://www.w3.org/1999/xlink" content-type="dwc:institutional_code" xlink:type="simple">MUMNH</named-content>-ARA-THE004 • 5 ♀, 2 ♀ juvenile; Surat Thani Province, Ko Pha-ngan District, Koh Tao Is.; <named-content xmlns:xlink="http://www.w3.org/1999/xlink" content-type="dwc:verbatimCoordinates" xlink:type="simple"><named-content content-type="geo-json" specific-use="{&#34;type&#34;:&#34;Point&#34;,&#34;coordinates&#34;:[99.819333,10.067833]}" id="NCID0ECNDK" xlink:type="simple">10°04.07'N, 99°49.16'E</named-content></named-content>; <named-content xmlns:xlink="http://www.w3.org/1999/xlink" content-type="dwc:institutional_code" xlink:type="simple">MUMNH</named-content>-ARA-THE005 • 5 ♀; Loei Province, Phu Ruea District, Lat Khang; <named-content xmlns:xlink="http://www.w3.org/1999/xlink" content-type="dwc:verbatimCoordinates" xlink:type="simple"><named-content content-type="geo-json" specific-use="{&#34;type&#34;:&#34;Point&#34;,&#34;coordinates&#34;:[101.255500,17.525833]}" id="NCID0EPNDK" xlink:type="simple">17°31.55'N, 101°15.33'E</named-content></named-content>; <named-content xmlns:xlink="http://www.w3.org/1999/xlink" content-type="dwc:institutional_code" xlink:type="simple">MUMNH</named-content>-ARA-THE007 • 5 ♀; Samut Songkhram Province, Mueang District, Bang Kaeo; <named-content xmlns:xlink="http://www.w3.org/1999/xlink" content-type="dwc:verbatimCoordinates" xlink:type="simple"><named-content content-type="geo-json" specific-use="{&#34;type&#34;:&#34;Point&#34;,&#34;coordinates&#34;:[100.036333,13.386333]}" id="NCID0E3NDK" xlink:type="simple">13°23.18'N, 100°02.18'E</named-content></named-content>; <named-content xmlns:xlink="http://www.w3.org/1999/xlink" content-type="dwc:institutional_code" xlink:type="simple">MUMNH</named-content>-ARA-THE008 • 2 ♀; Trat Province, Laem Ngop District, <named-content xmlns:xlink="http://www.w3.org/1999/xlink" content-type="dwc:verbatimCoordinates" xlink:type="simple"><named-content content-type="geo-json" specific-use="{&#34;type&#34;:&#34;Point&#34;,&#34;coordinates&#34;:[102.405500,12.173000]}" id="NCID0EJODK" xlink:type="simple">12°10.38'N, 102°24.33'E</named-content></named-content>; <named-content xmlns:xlink="http://www.w3.org/1999/xlink" content-type="dwc:institutional_code" xlink:type="simple">MUMNH</named-content>-ARA-THE009.</p></tp:treatment-sec><tp:treatment-sec sec-type="diagnosis" id="SECID0ETODK"><title>Diagnosis.</title><p>Sternum black. Sternal band various in shape. Abdomen octagonal, slightly wider than long. Color pattern on dorsal abdomen various but frequently with two large white spots. Three pairs of abdominal spines similar in shape, tubercle with small protuberance at the tip. Ventral side of abdomen black, with scattered yellowish stripes. Ten anterior edge sigilla subequal in size. Four median sigilla arranged in a trapezoid. Ten posterior edge sigilla, the middle pair very small, and close together. Outer posterior edge with five sigilla, located near posterior spines. Epigynum relatively simple in shape with bracket-shaped scape (Fig. <xref ref-type="fig" rid="F12">12K</xref>). Spermathecae oval, placed close together (Fig. <xref ref-type="fig" rid="F12">12J, K</xref>). Fertilization duct short, emerging posteriorly from spermathecae (Fig. <xref ref-type="fig" rid="F12">12J</xref>).</p></tp:treatment-sec><tp:treatment-sec sec-type="variation" id="SECID0EFPDK"><title>Variation.</title><p><italic><tp:taxon-name><tp:taxon-name-part taxon-name-part-type="genus" reg="Thelacantha">Thelacantha</tp:taxon-name-part> <tp:taxon-name-part taxon-name-part-type="species" reg="brevispina">brevispina</tp:taxon-name-part></tp:taxon-name></italic> shows high color variation on abdomen. Four color morphs were found in this study: (1) the multi-colored morph (Fig. <xref ref-type="fig" rid="F10">10A, B</xref>) is decorated with white, black, and red patches on the dorsal abdomen; (2) the black-white morph (Fig. <xref ref-type="fig" rid="F10">10C</xref>) possesses a vertical central black line from the anterior to the base of the posterior spines with white areas on each side; (3) the black morph (Fig. <xref ref-type="fig" rid="F10">10D</xref>) shows a completely black abdomen without the two large white spots; (4) the orange morph (Fig. <xref ref-type="fig" rid="F10">10E</xref>) is characterized by a bright orange abdomen with two white spots. Such morphotypes are found in adult spiders, except in the orange morph, which was a juvenile specimen. The multi-colored morph was found in every population, whereas the other morphs were relatively rare.</p><fig id="F10" position="float" orientation="portrait"><object-id xmlns:xlink="http://www.w3.org/1999/xlink" content-type="doi" xlink:type="simple">10.3897/zookeys.1032.62001.figure10</object-id><object-id xmlns:xlink="http://www.w3.org/1999/xlink" content-type="arpha" xlink:type="simple">9AE488E7-C5A4-5020-B8A8-ECD2123C1BD0</object-id><label>Figure 10.</label><caption><p>Females of <italic><tp:taxon-name><tp:taxon-name-part taxon-name-part-type="genus" reg="Thelacantha">Thelacantha</tp:taxon-name-part> <tp:taxon-name-part taxon-name-part-type="species" reg="brevispina">brevispina</tp:taxon-name-part></tp:taxon-name></italic> showing dorsal view (left) and ventral view (right) <bold>A, B</bold> multi-color morph <bold>A</bold> specimen from Phetchaburi (<named-content xmlns:xlink="http://www.w3.org/1999/xlink" content-type="dwc:institutional_code" xlink:type="simple">MUMNH</named-content>-ARA-THE004) <bold>B</bold> specimen from Samut Songkhram (<named-content xmlns:xlink="http://www.w3.org/1999/xlink" content-type="dwc:institutional_code" xlink:type="simple">MUMNH</named-content>-ARA-THE008) <bold>C</bold> black-white morph, specimen from Loei (<named-content xmlns:xlink="http://www.w3.org/1999/xlink" content-type="dwc:institutional_code" xlink:type="simple">MUMNH</named-content>-ARA-THE007) <bold>D</bold> black morph, specimen from Samut Songkhram (<named-content xmlns:xlink="http://www.w3.org/1999/xlink" content-type="dwc:institutional_code" xlink:type="simple">MUMNH</named-content>-ARA-THE008) <bold>E</bold> orange morph, specimen from Surat Thani (<named-content xmlns:xlink="http://www.w3.org/1999/xlink" content-type="dwc:institutional_code" xlink:type="simple">MUMNH</named-content>-ARA-THE005).</p></caption><graphic xmlns:xlink="http://www.w3.org/1999/xlink" xlink:href="zookeys-1032-017-g010.jpg" position="float" orientation="portrait" xlink:type="simple" id="oo_532443.jpg"><uri content-type="original_file" xlink:type="simple">https://binary.pensoft.net/fig/532443</uri></graphic></fig></tp:treatment-sec><tp:treatment-sec sec-type="remarks" id="SECID0EDSDK"><title>Remarks.</title><p><italic><tp:taxon-name><tp:taxon-name-part taxon-name-part-type="genus" reg="Thelacantha">Thelacantha</tp:taxon-name-part> <tp:taxon-name-part taxon-name-part-type="species" reg="brevispina">brevispina</tp:taxon-name-part></tp:taxon-name></italic> has been noted for the two large, distinct white spots on its abdomen (<xref ref-type="bibr" rid="B63">Pickard-Cambridge 1879</xref>; <xref ref-type="bibr" rid="B12">Chrysanthus 1959</xref>; <xref ref-type="bibr" rid="B25">Emerit 1974</xref>; <xref ref-type="bibr" rid="B88">Tikader 1982</xref>; <xref ref-type="bibr" rid="B4">Barrion and Litsinger 1995</xref>; <xref ref-type="bibr" rid="B99">Yin et al. 1997</xref>; <xref ref-type="bibr" rid="B21">Dierkens and Charlat 2011</xref>). Some color morphs in this study have been reported in previous works such as the Multi-color morph (<xref ref-type="bibr" rid="B21">Dierkens and Charlet 2011</xref>) and the Black-White morph (<xref ref-type="bibr" rid="B88">Tikader 1982</xref>). <italic><tp:taxon-name><tp:taxon-name-part taxon-name-part-type="genus" reg="Thelacantha">Thelacantha</tp:taxon-name-part> <tp:taxon-name-part taxon-name-part-type="species" reg="brevispina">brevispina</tp:taxon-name-part></tp:taxon-name></italic> is widely distributed on a global scale. It has been recorded from Madagascar to Australia and also oceanic islands such as French Polynesia, and Fiji (<xref ref-type="bibr" rid="B25">Emerit 1974</xref>; <xref ref-type="bibr" rid="B4">Barrion and Litsinger 1995</xref>; <xref ref-type="bibr" rid="B21">Dierkens and Charlat 2011</xref>). Currently, it is classified as a monotypic species (<xref ref-type="bibr" rid="B97">World Spider Catalog 2020</xref>). However, the results of species delimitation have demonstrated four distinct species in the <italic><tp:taxon-name><tp:taxon-name-part taxon-name-part-type="genus" reg="Thelacantha">T.</tp:taxon-name-part> <tp:taxon-name-part taxon-name-part-type="species" reg="brevispina">brevispina</tp:taxon-name-part></tp:taxon-name></italic> lineage (Fig. <xref ref-type="fig" rid="F4">4</xref>, T1–T4). Worldwide taxon sampling may reveal a large number of cryptic species, and elucidate their taxonomic status.</p><fig id="F11" position="float" orientation="portrait"><object-id xmlns:xlink="http://www.w3.org/1999/xlink" content-type="doi" xlink:type="simple">10.3897/zookeys.1032.62001.figure11</object-id><object-id xmlns:xlink="http://www.w3.org/1999/xlink" content-type="arpha" xlink:type="simple">2558EB22-A21E-5BA6-84CA-934EBCF27297</object-id><label>Figure 11.</label><caption><p>Female genitalia of <bold>A–C</bold><italic><tp:taxon-name><tp:taxon-name-part taxon-name-part-type="genus" reg="Gasteracantha">Gasteracantha</tp:taxon-name-part> <tp:taxon-name-part taxon-name-part-type="species" reg="diadesmia">diadesmia</tp:taxon-name-part></tp:taxon-name></italic><bold>D–F</bold><italic><tp:taxon-name><tp:taxon-name-part taxon-name-part-type="genus" reg="Gasteracantha">G.</tp:taxon-name-part> <tp:taxon-name-part taxon-name-part-type="species" reg="diardi">diardi</tp:taxon-name-part></tp:taxon-name></italic><bold>G–I</bold><italic><tp:taxon-name><tp:taxon-name-part taxon-name-part-type="genus" reg="Gasteracantha">G.</tp:taxon-name-part> <tp:taxon-name-part taxon-name-part-type="species" reg="doriae">doriae</tp:taxon-name-part></tp:taxon-name></italic><bold>J–L</bold><italic><tp:taxon-name><tp:taxon-name-part taxon-name-part-type="genus" reg="Gasteracantha">G.</tp:taxon-name-part> <tp:taxon-name-part taxon-name-part-type="species" reg="kuhli">kuhli</tp:taxon-name-part></tp:taxon-name></italic>. Genitalia are shown in dorsal view (<bold>A, D, G, J</bold>), ventral view from external (<bold>B, E, H, K</bold>), and posterior view (<bold>C, F, I, L</bold>).</p></caption><graphic xmlns:xlink="http://www.w3.org/1999/xlink" xlink:href="zookeys-1032-017-g011.jpg" position="float" orientation="portrait" xlink:type="simple" id="oo_532444.jpg"><uri content-type="original_file" xlink:type="simple">https://binary.pensoft.net/fig/532444</uri></graphic></fig></tp:treatment-sec><tp:treatment-sec sec-type="distribution" id="SECID0ENXDK"><title>Distribution and habitat.</title><p>India, Pakistan, Bangladesh, Sri Lanka China, Taiwan, Japan, Korea, Myanmar, Thailand, Malaysia, Indonesia (Ambon, Java, Sumatra, and Sulawesi), Philippines, New Guinea, Australia, Fiji, Mauritius, French Polynesia, Hawaii, and Madagascar (<xref ref-type="bibr" rid="B25">Emerit 1974</xref>; <xref ref-type="bibr" rid="B88">Tikader 1982</xref>; <xref ref-type="bibr" rid="B99">Yin et al. 1997</xref>, <xref ref-type="bibr" rid="B100">2012</xref>; <xref ref-type="bibr" rid="B97">World Spider Catalog 2020</xref>). In this study, <italic><tp:taxon-name><tp:taxon-name-part taxon-name-part-type="genus" reg="Thelacantha">Thelacantha</tp:taxon-name-part> <tp:taxon-name-part taxon-name-part-type="species" reg="brevispina">brevispina</tp:taxon-name-part></tp:taxon-name></italic> was found widely dispersed in coastal areas. They were commonly found in mangrove forests along the Inner Gulf of Thailand, but one population was found in the mountainous area in Phu Ruea District, Loei Province, which is far from the sea. These spiders build a vertical web between trees in open areas and sit at the center of the web.</p><fig id="F12" position="float" orientation="portrait"><object-id xmlns:xlink="http://www.w3.org/1999/xlink" content-type="doi" xlink:type="simple">10.3897/zookeys.1032.62001.figure12</object-id><object-id xmlns:xlink="http://www.w3.org/1999/xlink" content-type="arpha" xlink:type="simple">93A73776-F7DA-5793-B73A-E423A4B55010</object-id><label>Figure 12.</label><caption><p>Female genitalia of <bold>A–C</bold><italic><tp:taxon-name><tp:taxon-name-part taxon-name-part-type="genus" reg="Macracantha">Macracantha</tp:taxon-name-part> <tp:taxon-name-part taxon-name-part-type="species" reg="arcuata">arcuata</tp:taxon-name-part></tp:taxon-name></italic><bold>D–I</bold><italic><tp:taxon-name><tp:taxon-name-part taxon-name-part-type="genus" reg="Macracantha">M.</tp:taxon-name-part> <tp:taxon-name-part taxon-name-part-type="species" reg="hasselti">hasselti</tp:taxon-name-part></tp:taxon-name></italic><bold>J–L</bold><italic><tp:taxon-name><tp:taxon-name-part taxon-name-part-type="genus" reg="Thelacantha">Thelacantha</tp:taxon-name-part> <tp:taxon-name-part taxon-name-part-type="species" reg="brevispina">brevispina</tp:taxon-name-part></tp:taxon-name></italic>. Genitalia are shown in dorsal view (<bold>A, D, G, J</bold>), ventral view from external (<bold>B, E, H, K</bold>), and posterior view (<bold>C, F, I, L</bold>).</p></caption><graphic xmlns:xlink="http://www.w3.org/1999/xlink" xlink:href="zookeys-1032-017-g012.jpg" position="float" orientation="portrait" xlink:type="simple" id="oo_532445.jpg"><uri content-type="original_file" xlink:type="simple">https://binary.pensoft.net/fig/532445</uri></graphic></fig></tp:treatment-sec><tp:treatment-sec><!--Section generated to contain objects referenced in tp:taxon-treatment.--><fig id="F4" position="float" orientation="portrait"><object-id xmlns:xlink="http://www.w3.org/1999/xlink" content-type="doi" xlink:type="simple">10.3897/zookeys.1032.62001.figure4</object-id><object-id xmlns:xlink="http://www.w3.org/1999/xlink" content-type="arpha" xlink:type="simple">C6F0286C-BA1C-506F-8ECB-D103C249C9B3</object-id><label>Figure 4.</label><caption><p>Ultrametric tree generated by BEAST from 675 bp of <abbrev xmlns:xlink="http://www.w3.org/1999/xlink" xlink:title="Cytochrome c oxidase subunit I" id="ABBRID0EBWCI" xlink:type="simple">COI</abbrev> gene showing clusters of OTUs as suggested by morphological identification, and three molecular species delimitation algorithms, <abbrev xmlns:xlink="http://www.w3.org/1999/xlink" xlink:title="Automatic barcode gap discovery" id="ABBRID0EFWCI" xlink:type="simple">ABGD</abbrev>, <abbrev xmlns:xlink="http://www.w3.org/1999/xlink" xlink:title="Bayesian Poisson tree processes" id="ABBRID0EJWCI" xlink:type="simple">bPTP</abbrev>, and <abbrev xmlns:xlink="http://www.w3.org/1999/xlink" xlink:title="Generalized mixed Yule coalescent" id="ABBRID0ENWCI" xlink:type="simple">GMYC</abbrev>. Nodal support values are labeled as <abbrev xmlns:xlink="http://www.w3.org/1999/xlink" xlink:title="maximum parsimony" id="ABBRID0ERWCI" xlink:type="simple">MP</abbrev> Jackknife support/<abbrev xmlns:xlink="http://www.w3.org/1999/xlink" xlink:title="maximum likelihood" id="ABBRID0EVWCI" xlink:type="simple">ML</abbrev> bootstrap values/Bayesian posterior probability. Gene tree from <abbrev xmlns:xlink="http://www.w3.org/1999/xlink" xlink:title="maximum parsimony" id="ABBRID0EZWCI" xlink:type="simple">MP</abbrev> and <abbrev xmlns:xlink="http://www.w3.org/1999/xlink" xlink:title="maximum likelihood" id="ABBRID0E4WCI" xlink:type="simple">ML</abbrev> analyses are available as Suppl. material <xref ref-type="supplementary-material" rid="S1">1</xref> (Suppl. material <xref ref-type="supplementary-material" rid="S1">1</xref>: Figs S3, S4).</p></caption><graphic xmlns:xlink="http://www.w3.org/1999/xlink" xlink:href="zookeys-1032-017-g004.jpg" position="float" orientation="portrait" xlink:type="simple" id="oo_532437.jpg"><uri content-type="original_file" xlink:type="simple">https://binary.pensoft.net/fig/532437</uri></graphic></fig><supplementary-material xmlns:xlink="http://www.w3.org/1999/xlink" id="S1" position="float" orientation="portrait" xlink:type="simple"><object-id content-type="doi" xlink:type="simple">10.3897/zookeys.1032.62001.suppl1</object-id><object-id content-type="arpha" xlink:type="simple">F416B2F0-0C91-5BE8-8D2D-B58DEFAF98E9</object-id><label>Supplementary material 1</label><caption><p>Figures S1–S6</p></caption><statement content-type="dataType"><label>Data type</label><p>phylogenetic trees</p></statement><statement content-type="notes"><label>Explanation note</label><p><bold>Fig. S1.</bold> Maximum parsimonious phylogenetic tree reconstructed from <abbrev xlink:title="Cytochrome c oxidase subunit I" id="ABBRID0ERABM" xlink:type="simple">COI</abbrev>+<abbrev xlink:title="16S rRNA" id="ABBRID0EVABM" xlink:type="simple">16S</abbrev>+<abbrev xlink:title="Histone subunit 3" id="ABBRID0EZABM" xlink:type="simple">H3</abbrev> dataset. <bold>Fig. S2.</bold> Bayesian inference phylogenetic tree reconstructed from <abbrev xlink:title="Cytochrome c oxidase subunit I" id="ABBRID0EEBBM" xlink:type="simple">COI</abbrev>+<abbrev xlink:title="16S rRNA" id="ABBRID0EIBBM" xlink:type="simple">16S</abbrev>+<abbrev xlink:title="Histone subunit 3" id="ABBRID0EMBBM" xlink:type="simple">H3</abbrev> dataset. <bold>Fig. S3.</bold> Maximum parsimonious phylogenetic tree reconstructed from <abbrev xlink:title="Cytochrome c oxidase subunit I" id="ABBRID0EXBBM" xlink:type="simple">COI</abbrev> gene. <bold>Fig. S4.</bold> Maximum likelihood phylogenetic tree reconstructed from <abbrev xlink:title="Cytochrome c oxidase subunit I" id="ABBRID0ECCBM" xlink:type="simple">COI</abbrev> gene. <bold>Fig. S5.</bold> Ultrametric tree reconstructed from 454 bp of <abbrev xlink:title="16S rRNA" id="ABBRID0ENCBM" xlink:type="simple">16S</abbrev> gene showing clusters of OTUs as suggested by morphological identification, and three molecular species delimitation algorithms. <bold>Fig. S6.</bold> Ultrametric tree reconstructed from 328 bp of <abbrev xlink:title="Histone subunit 3" id="ABBRID0EYCBM" xlink:type="simple">H3</abbrev> gene showing clusters of OTUs as suggested by morphological identification, and three molecular species delimitation algorithms.</p></statement><media xlink:href="zookeys-1032-017-s001.pdf" mimetype="application" mime-subtype="pdf" position="float" orientation="portrait" xlink:type="simple" id="oo_532446.pdf"><uri content-type="original_file" xlink:type="simple">https://binary.pensoft.net/file/532446</uri></media><permissions><license xlink:type="simple"><license-p>This dataset is made available under the Open Database License (http://opendatacommons.org/licenses/odbl/1.0/). The Open Database License (ODbL) is a license agreement intended to allow users to freely share, modify, and use this Dataset while maintaining this same freedom for others, provided that the original source and author(s) are credited.</license-p></license></permissions><attrib specific-use="authors">Kongkit Macharoenboon, Warut Siriwut, Ekgachai Jeratthitikul</attrib></supplementary-material></tp:treatment-sec><ref-list><ref id="B97"><mixed-citation xmlns:xlink="http://www.w3.org/1999/xlink" xlink:type="simple"><institution xlink:type="simple">World Spider Catalog</institution> (<year>2020</year>) World Spider Catalog. Version 21.0. Natural History Museum Bern. <ext-link xlink:type="simple" ext-link-type="uri" xlink:href="http://wsc.nmbe.ch">http://wsc.nmbe.ch</ext-link> [accessed on 10 Nov 2020]</mixed-citation></ref><ref id="B63"><mixed-citation xmlns:xlink="http://www.w3.org/1999/xlink" xlink:type="simple"><person-group><name name-style="western"><surname>Pickard-Cambridge</surname><given-names>O</given-names></name></person-group> (<year>1879</year>) <article-title>On some new and little known species of <tp:taxon-name><tp:taxon-name-part taxon-name-part-type="order">Araneidea</tp:taxon-name-part></tp:taxon-name>, with remarks on the genus <italic><tp:taxon-name><tp:taxon-name-part taxon-name-part-type="genus">Gasteracantha</tp:taxon-name-part></tp:taxon-name></italic>.</article-title><source>Proceedings of the Zoological Society of London</source><volume>47</volume>(<issue>2</issue>): <fpage>279</fpage>–<lpage>293</lpage>. <ext-link xlink:type="simple" ext-link-type="doi" xlink:href="10.1111/j.1096-3642.1879.tb02656.x">https://doi.org/10.1111/j.1096-3642.1879.tb02656.x</ext-link></mixed-citation></ref><ref id="B12"><mixed-citation xmlns:xlink="http://www.w3.org/1999/xlink" xlink:type="simple"><person-group><name name-style="western"><surname>Chrysanthus</surname><given-names>P</given-names></name></person-group> (<year>1959</year>) <article-title>Spiders from south New Guinea II. Nova Guinea N.S.</article-title><volume>10</volume>: <fpage>197</fpage>–<lpage>206</lpage>.</mixed-citation></ref><ref id="B25"><mixed-citation xmlns:xlink="http://www.w3.org/1999/xlink" xlink:type="simple"><person-group><name name-style="western"><surname>Emerit</surname><given-names>M</given-names></name></person-group> (<year>1974</year>) <article-title>Arachnides araignées <tp:taxon-name><tp:taxon-name-part taxon-name-part-type="family">Araneidae</tp:taxon-name-part></tp:taxon-name><tp:taxon-name><tp:taxon-name-part taxon-name-part-type="subfamily">Gasteracanthinae</tp:taxon-name-part></tp:taxon-name>.</article-title><source>Faune Madagascar</source><volume>38</volume>: <fpage>1</fpage>–<lpage>215</lpage>.</mixed-citation></ref><ref id="B88"><mixed-citation xmlns:xlink="http://www.w3.org/1999/xlink" xlink:type="simple"><person-group><name name-style="western"><surname>Tikader</surname><given-names>BK</given-names></name></person-group> (<year>1982</year>) <source>The fauna of India. Spiders: <tp:taxon-name><tp:taxon-name-part taxon-name-part-type="order">Araneae</tp:taxon-name-part></tp:taxon-name>. Vol. II. Part 1 Family <tp:taxon-name><tp:taxon-name-part taxon-name-part-type="family">Araneidae</tp:taxon-name-part></tp:taxon-name> (= <tp:taxon-name><tp:taxon-name-part taxon-name-part-type="family">Argiopidae</tp:taxon-name-part></tp:taxon-name>) typical orb-weavers. Part 2 Family <tp:taxon-name><tp:taxon-name-part taxon-name-part-type="family">Gnaphosidae</tp:taxon-name-part></tp:taxon-name>.</source><publisher-name>Zoological Survey of India</publisher-name>, <publisher-loc>Calcutta</publisher-loc>, <size units="page">293 pp</size>.</mixed-citation></ref><ref id="B4"><mixed-citation xmlns:xlink="http://www.w3.org/1999/xlink" xlink:type="simple"><person-group><name name-style="western"><surname>Barrion</surname><given-names>AT</given-names></name><name name-style="western"><surname>Litsinger</surname><given-names>JA</given-names></name></person-group> (<year>1995</year>) <source>Riceland Spiders of South and Southeast Asia.</source><publisher-name>CAB International Wallingford</publisher-name>, <publisher-loc>UK</publisher-loc>, <size units="page">700 pp</size>.</mixed-citation></ref><ref id="B99"><mixed-citation xmlns:xlink="http://www.w3.org/1999/xlink" xlink:type="simple"><person-group><name name-style="western"><surname>Yin</surname><given-names>CM</given-names></name><name name-style="western"><surname>Wang</surname><given-names>JF</given-names></name><name name-style="western"><surname>Zhu</surname><given-names>MS</given-names></name><name name-style="western"><surname>Xie</surname><given-names>LP</given-names></name><name name-style="western"><surname>Peng</surname><given-names>XJ</given-names></name><name name-style="western"><surname>Bao</surname><given-names>YH</given-names></name></person-group> (<year>1997</year>) <source>Fauna Sinica: <tp:taxon-name><tp:taxon-name-part taxon-name-part-type="class">Arachnida</tp:taxon-name-part></tp:taxon-name>: <tp:taxon-name><tp:taxon-name-part taxon-name-part-type="order">Araneae</tp:taxon-name-part></tp:taxon-name>: <tp:taxon-name><tp:taxon-name-part taxon-name-part-type="family">Araneidae</tp:taxon-name-part></tp:taxon-name>.</source><publisher-name>Science Press</publisher-name>, <publisher-loc>Beijing</publisher-loc>, <size units="page">460 pp</size>.</mixed-citation></ref><ref id="B21"><mixed-citation xmlns:xlink="http://www.w3.org/1999/xlink" xlink:type="simple"><person-group><name name-style="western"><surname>Dierkens</surname><given-names>M</given-names></name><name name-style="western"><surname>Charlat</surname><given-names>S</given-names></name></person-group> (<year>2011</year>) <article-title>Contribution à la connaissance des araignées des îles de la Société (Polynésie française).</article-title><source>Revue Arachnologique</source><volume>17</volume>(<issue>5</issue>): <fpage>63</fpage>–<lpage>81</lpage>.</mixed-citation></ref><ref id="B100"><mixed-citation xmlns:xlink="http://www.w3.org/1999/xlink" xlink:type="simple"><person-group><name name-style="western"><surname>Yin</surname><given-names>CM</given-names></name><name name-style="western"><surname>Peng</surname><given-names>XJ</given-names></name><name name-style="western"><surname>Yan</surname><given-names>HM</given-names></name><name name-style="western"><surname>Bao</surname><given-names>YH</given-names></name><name name-style="western"><surname>Xu</surname><given-names>X</given-names></name><name name-style="western"><surname>Tang</surname><given-names>G</given-names></name><name name-style="western"><surname>Zhou</surname><given-names>QS</given-names></name><name name-style="western"><surname>Liu</surname><given-names>P</given-names></name></person-group> (<year>2012</year>) <source>Fauna Hunan: <tp:taxon-name><tp:taxon-name-part taxon-name-part-type="order">Araneae</tp:taxon-name-part></tp:taxon-name> in Hunan, China.</source><publisher-name>Hunan Science and Technology Press</publisher-name>, <publisher-loc>Changsha</publisher-loc>, <size units="page">1590 pp</size>.</mixed-citation></ref></ref-list></tp:taxon-treatment>
